# Supplementary material for: Interaction variability shapes succession of synthetic microbial ecosystems
Source: Nat Commun. 2020 Jan 16;11:309. doi: 10.1038/s41467-019-13986-6 (PMC6965111; doi:10.1038/s41467-019-13986-6)
Supplement: Supplementary file 3 — Source Data File [file 41467_2019_13986_MOESM3_ESM.xlsx]

## Sheet: Figure 2b
Figure 2b	Cα0-Cβ0	Supernatant mix	Cα0-Cβ0 ratio				Sample 1	Sample 2	Sample 3	Mean	SD
			30:1	4	3.9	4	1.1968	1.05931	1.1968	1.15097	0.0793786
			10:1	6	6.1	6	8.44851	9.14916	8.44851	8.68206	0.404517
			3:1	7.1	7.2	7.1	19.0176	20.3439	19.0176	19.4597	0.765711
			1:1	9.4	9.5	9.6	73.5474	77.3961	81.4027	77.4487	3.92788
			1:3	8.1	8.2	8.2	35.8913	38.078	38.078	37.3491	1.26249
			1:10	7.1	7.2	7	19.0176	20.3439	17.7609	19.0408	1.29167
			1:30	4.2	4	4.2	1.51409	1.1968	1.51409	1.40833	0.183192
		Cell Mix	Cα0-Cβ0 ratio				Sample 1	Sample 2	Sample 3	Mean	SD
			30:1	5.4	5.3	5.5	5.08428	4.64623	5.55443	5.09498	0.454193
			10:1	7.2	7.1	7.3	20.3439	19.0176	21.7424	20.368	1.36254
			3:1	8.7	8.8	8.8	50.6494	53.5177	53.5177	52.5616	1.65605
			1:1	9.9	9.8	9.8	94.4176	89.9085	89.9085	91.4116	2.6033
			1:3	9.3	9.4	9.3	69.852	73.5474	69.852	71.0838	2.13354
			1:10	7.4	7.3	7.1	23.216	21.7424	19.0176	21.3254	2.13005
			1:30	6.2	6.3	6.3	9.89508	10.6884	10.6884	10.424	0.458025

## Sheet: Figure 2c
Figure 2c		Cα0:Cβ0v1/3	ratio	Sample 1	Sample 2	Sample 3	Mean	SD		Cα0:Cβ0v1/5	ratio	Sample 1	Sample 2	Sample 3	Mean	SD		Cα0v2:Cβ0v1/3	ratio	Sample 1	Sample 2	Sample 3	Mean	SD		Cα02:Cβ0v1/5	ratio	Sample 1	Sample 2	Sample 3	Mean	SD
			30:1	0.35	0.41	0.3	0.353333	0.0550757			30:1	0	0	0	0	0			30:1	0.35	0.4	0.31	0.353333	0.0450925			30:1	0	0	0	0	0
			10:1	5.55	5.08	6.06	5.56333	0.490136			10:1	0.36	0.4	0.31	0.356667	0.0450925			10:1	5.1	5.3	6.1	5.5	0.52915			10:1	0.32	0.41	0.3	0.343333	0.0585947
			3:1	10.7	11.5	11.1	11.1	0.4			3:1	5.6	5.18	5.55	5.44333	0.22942			3:1	10.7	10.9	11	10.8667	0.152753			3:1	5.7	5	5.5	5.4	0.360555
			1:1	17.8	19.1	17.1	18	1.01489			1:1	12.5	11.1	12.3	11.9667	0.757188			1:1	17.1	18.2	17.8	17.7	0.556776			1:1	11.3	12	12.3	11.8667	0.51316
			1:3	38.1	40.4	42.8	40.4333	2.35018			1:3	16.1	17	15.5	16.2	0.754983			1:3	37	36.1	34.2	35.7667	1.42945			1:3	16.3	17.2	15.7	16.4	0.754983
			1:5	20	18.5	19.7	19.4	0.793725			1:5	21.3	20.1	18.9	20.1	1.2			1:5	40.2	39.8	35.1	38.3667	2.83608			1:5	17	16.5	16.6	16.7	0.264575
			1:6	11.2	10.2	13.4	11.6	1.63707			1:6	20	17.1	11.1	16.0667	4.53909			1:6	43	42.1	39.2	41.4333	1.98578			1:6	18.1	20.1	18.8	19	1.01489
			1:10	8.45	9.15	7.79	8.46333	0.680098			1:10	10.7	10.1	9.8	10.2	0.458258			1:10	19.1	18.2	17.8	18.3667	0.665833			1:10	23.7	24.1	19.6	22.4667	2.49065
			1:30	1.19	1.34	1.34	1.29	0.0866025			1:30	5.55	5.18	5.1	5.27667	0.240069			1:30	9.1	8.7	10.1	9.3	0.72111			1:30	10.1	8.8	9	9.3	0.7

## Sheet: Figure 2e
Figure 2e		Initial OD=10-2 CαCβ	sample 1	sample 2	sample 3	sample 4	sample 5	sample 6	sample 7	sample 8	sample 9	sample 10	Mean	SD
		Inhibition zone (mm）	8.91	8.82	9.01	8.8	8.78	8.69	8.92	9.1	8.87	8.75
		Normalized lcnG (%)	56.8201	54.1065	59.9604	53.5177	52.934	50.3694	57.1281	62.9029	55.6011	52.0679	55.5408	3.79537
		Initial OD=10-4 CαCβ
		Inhibition zone (mm）	8.5	8.62	8.8	8.49	8.71	8.63	8.32	8.44	8.52	8.66
		Normalized lcnG (%)	45.2783	48.4436	53.5177	45.0222	50.9306	48.7151	40.84	43.7584	45.7942	49.5367	47.1837	3.73924
		Initial OD=10-6 CαCβ
		Inhibition zone (mm）	8.4	8.65	8.8	7.9	8.6	6.42	8.7	6.64	6.03	8.42
		Normalized lcnG (%)	42.7678	49.2616	53.5177	31.8166	47.9042	11.706	50.6494	13.7702	8.65408	43.2609	35.3309	17.584
		Initial OD=10-8 CαCβ
		Inhibition zone (mm）	8.78	6	8.4	8.05	6.52	8.61	5	7.11	8.48	7.52
		Normalized lcnG (%)	52.934	8.44851	42.7678	34.8359	12.6114	48.1733	3.50854	19.1471	44.7671	25.0877	29.2282	17.8428

## Sheet: Figure 3c
Fig. 3c	time	1:1	30:1	10:1	3:1	1:3	1:10	1:30
Ks abundance	0	33.3333	33.3333	33.3333	33.3333	33.3333	33.3333	33.3333
	0.09091	33.2289	33.153	33.1625	33.1883	33.2696	33.2956	33.3051
	0.18182	33.1558	33.0091	33.0274	33.0772	33.235	33.2856	33.3044
	0.27273	33.0959	32.8815	32.9081	32.9806	33.2128	33.288	33.3158
	0.36364	33.0429	32.7642	32.7985	32.8923	33.1973	33.2976	33.335
	0.45455	32.9936	32.6556	32.6964	32.8094	33.186	33.3128	33.3605
	0.54545	32.9456	32.5553	32.6011	32.7301	33.1771	33.3328	33.3919
	0.63636	32.8963	32.4631	32.512	32.6525	33.1686	33.3569	33.4293
	0.72727	32.8428	32.3793	32.4283	32.5745	33.1583	33.3843	33.4728
	0.81818	32.7817	32.3039	32.3494	32.4938	33.1438	33.4143	33.5222
	0.90909	32.7095	32.2372	32.2744	32.4079	33.1224	33.4458	33.5776
	1	32.6225	32.1792	32.2027	32.3141	33.0914	33.4779	33.639
	1.09091	32.5172	32.1301	32.1333	32.21	33.0479	33.5095	33.7064
	1.18182	32.3904	32.09	32.0654	32.093	32.9891	33.5395	33.7798
	1.27273	32.2391	32.0593	31.9986	31.961	32.9128	33.5672	33.8593
	1.36364	32.0609	32.0383	31.9322	31.8124	32.817	33.5918	33.9451
	1.45455	31.8539	32.0273	31.8659	31.646	32.7	33.6124	34.0372
	1.54545	31.617	32.0266	31.7992	31.4606	32.5604	33.6283	34.1358
	1.63636	31.3494	32.0373	31.7325	31.2555	32.3972	33.6396	34.2415
	1.72727	31.0509	32.0595	31.6663	31.0308	32.2099	33.6463	34.3545
	1.81818	30.7218	32.0939	31.6002	30.7868	31.9987	33.6479	34.4751
	1.90909	30.3631	32.1414	31.5343	30.5238	31.7637	33.6438	34.604
	2	29.9757	32.2025	31.4694	30.2427	31.5052	33.6349	34.7415
	2.09091	29.561	32.2777	31.4059	29.9443	31.2241	33.621	34.8879
	2.18182	29.1209	32.3679	31.3438	29.6297	30.9211	33.6021	35.0438
	2.27273	28.6569	32.4735	31.2834	29.2995	30.5971	33.5784	35.2096
	2.36364	28.171	32.595	31.225	28.9553	30.2534	33.5498	35.3854
	2.45455	27.6654	32.7329	31.1685	28.598	29.891	33.5162	35.5716
	2.54545	27.142	32.8874	31.1139	28.2281	29.5108	33.4776	35.7683
	2.63636	26.6028	33.0589	31.0613	27.8472	29.1142	33.4339	35.9758
	2.72727	26.0501	33.2475	31.0104	27.4565	28.7027	33.3849	36.1939
	2.81818	25.4859	33.4535	30.9611	27.0558	28.2768	33.3304	36.4228
	2.90909	24.912	33.6768	30.913	26.6469	27.8381	33.2702	36.6622
	3	24.3307	33.9174	30.866	26.2307	27.3881	33.2041	36.9121
	3.09091	23.7438	34.1752	30.8197	25.8074	26.9273	33.1318	37.1723
	3.18182	23.1528	34.4499	30.7737	25.3784	26.4574	33.0532	37.4423
	3.27273	22.5599	34.7413	30.7277	24.9442	25.9794	32.9679	37.7219
	3.36364	21.9665	35.0491	30.6814	24.5057	25.4944	32.8759	38.0106
	3.45455	21.3741	35.3728	30.6343	24.0636	25.0036	32.7769	38.308
	3.54545	20.7843	35.7118	30.5861	23.6188	24.5082	32.6708	38.6134
	3.63636	20.1983	36.0658	30.5365	23.1719	24.0091	32.5574	38.9263
	3.72727	19.6173	36.4338	30.485	22.7237	23.5074	32.4366	39.246
	3.81818	19.0425	36.8155	30.4315	22.2749	23.0041	32.3083	39.5719
	3.90909	18.475	37.2099	30.3755	21.8261	22.5002	32.1724	39.9032
	4	17.9154	37.6163	30.3168	21.3781	21.9966	32.0289	40.2392
	4.09091	17.3648	38.0339	30.2551	20.9315	21.4942	31.8779	40.5792
	4.18182	16.824	38.462	30.1903	20.4869	20.9938	31.7192	40.9223
	4.27273	16.2932	38.8996	30.1221	20.0449	20.4961	31.5531	41.2677
	4.36364	15.7732	39.3459	30.0505	19.6061	20.0019	31.3795	41.6148
	4.45455	15.2646	39.8001	29.9751	19.1709	19.5119	31.1985	41.9626
	4.54545	14.7675	40.2613	29.8961	18.7399	19.0267	31.0103	42.3105
	4.63636	14.2823	40.7288	29.8134	18.3136	18.5468	30.815	42.6577
	4.72727	13.8093	41.2017	29.7269	17.8924	18.0729	30.6129	43.0035
	4.81818	13.3486	41.6792	29.6366	17.4766	17.6052	30.4039	43.3471
	4.90909	12.9002	42.1606	29.5426	17.0667	17.1444	30.1884	43.6878
	5	12.4644	42.6452	29.4449	16.663	16.6906	29.9665	44.025
	5.09091	12.041	43.1324	29.3438	16.2658	16.2444	29.7385	44.3581
	5.18182	11.6301	43.6216	29.2392	15.8753	15.8058	29.5045	44.6865
	5.27273	11.2315	44.1121	29.1314	15.4918	15.3753	29.2649	45.0095
	5.36364	10.8452	44.6034	29.0205	15.1155	14.9529	29.0197	45.3267
	5.45455	10.4711	45.0952	28.9067	14.7466	14.5389	28.7693	45.6376
	5.54545	10.1089	45.587	28.7902	14.3852	14.1334	28.5139	45.9417
	5.63636	9.75843	46.0784	28.6714	14.0315	13.7364	28.2537	46.2385
	5.72727	9.41957	46.5692	28.5503	13.6856	13.348	27.989	46.5277
	5.81818	9.09206	47.0591	28.4273	13.3475	12.9683	27.7199	46.8088
	5.90909	8.77564	47.5481	28.3027	13.0174	12.5973	27.4467	47.0815
	6	8.47007	48.0358	28.1767	12.6951	12.2349	27.1695	47.3455
	6.09091	8.17508	48.5224	28.0497	12.3808	11.8811	26.8887	47.6005
	6.18182	7.8904	49.0078	27.922	12.0745	11.5358	26.6043	47.8461
	6.27273	7.61575	49.4921	27.7938	11.7761	11.199	26.3166	48.0822
	6.36364	7.35084	49.9754	27.6655	11.4857	10.8705	26.0257	48.3084
	6.45455	7.09539	50.4579	27.5375	11.203	10.5503	25.7319	48.5246
	6.54545	6.84911	50.9397	27.4099	10.9282	10.2381	25.4351	48.7305
	6.63636	6.6117	51.4212	27.2833	10.6611	9.93386	25.1356	48.9258
	6.72727	6.38286	51.9027	27.1579	10.4017	9.63736	24.8335	49.1104
	6.81818	6.1623	52.3844	27.034	10.1498	9.34845	24.5289	49.284
	6.90909	5.94972	52.8668	26.912	9.90528	9.06692	24.2218	49.4464
	7	5.74481	53.3502	26.7922	9.66808	8.79258	23.9124	49.5975
	7.09091	5.54727	53.8351	26.6748	9.43804	8.5252	23.6007	49.7369
	7.18182	5.35679	54.322	26.5602	9.21499	8.26457	23.2866	49.8644
	7.27273	5.17306	54.8111	26.4487	8.99876	8.01043	22.9703	49.9799
	7.36364	4.99576	55.3028	26.3405	8.78917	7.76255	22.6517	50.083
	7.45455	4.82456	55.7976	26.2359	8.58599	7.52067	22.3308	50.1734
	7.54545	4.65911	56.2957	26.1349	8.38899	7.2845	22.0075	50.251
	7.63636	4.49908	56.7972	26.0379	8.19788	7.05378	21.6818	50.3155
	7.72727	4.34409	57.3022	25.9448	8.01237	6.82822	21.3535	50.3666
	7.81818	4.19378	57.8106	25.8558	7.83211	6.60751	21.0226	50.4043
	7.90909	4.04775	58.3222	25.7709	7.65672	6.39139	20.689	50.4285
	8	3.90565	58.8365	25.6898	7.48575	6.17958	20.3525	50.4393

## Sheet: Figure 3d
Figure 3d	Time (h)	Ks Rela.Abund. (%) Sample 1	Sample 2	Sample 3	Ks Rela.Abund Mean	Ks Rela.Abund SD
	(30:1) 0	38.426	36.92	36.4	37.2487	1.05223
	2	30	32.4	29.3	30.5667	1.62583
	4	48	51.2	50.3	49.8333	1.65025
	6	63	70.1	67.3	66.8	3.57631
	8	86.5	90.3	89.9	88.9	2.08806
	(10:1) 0	39.33	34.2	35.61	36.38	2.65026
	2	29	30.2	28.7	29.3	0.793725
	4	31	32.4	29.8	31.0667	1.30128
	6	33	34.5	30.4	32.6333	2.07445
	8	32	35.4	31.1	32.8333	2.26789
	(3:1) 0	34.45	35.67	38.71	36.2767	2.19384
	2	28.7	31.1	34.3	31.3667	2.80951
	4	27.4	20.3	24.5	24.0667	3.56978
	6	14.5	10.2	17.1	13.9333	3.48473
	8	8.7	6.3	8.3	7.76667	1.28582
	(1:1) 0	41.218	38.13	36.72	38.6893	2.30057
	2	32	29.8	34.4	32.0667	2.30072
	4	26.7	22.2	28.8	25.9	3.37194
	6	10.8	9.7	12.2	10.9	1.253
	8	5	5.5	6.3	5.6	0.655744
	(1:3) 0	39.23	40.12	34.34	37.8967	3.11214
	2	29	31.2	34	31.4	2.50599
	4	25.6	21.4	23.1	23.3667	2.11266
	6	11.3	9.5	10.3	10.3667	0.90185
	8	4.6	5	3.4	4.33333	0.832666
	(1:10) 0	35.144	34.42	33.23	34.2647	0.966408
	2	30.3	27.8	34.2	30.7667	3.22542
	4	33	30.1	29.6	30.9	1.83576
	6	31	32.4	32.2	31.8667	0.757188
	8	28.7	33.6	31.1	31.1333	2.45017
	(1:30) 0	42.61	39.12	35.04	38.9233	3.78883
	2	31	29.3	30.1	30.1333	0.85049
	4	40.5	42.3	45.6	42.8	2.5865
	6	51.3	53.2	59.2	54.5667	4.12351
	8	76.5	80.7	79.8	79	2.21133

## Sheet: Figure 3g
Fig. 3g	time	1:1	30:1	10:1	3:1	1:3	1:10	1:30
Kr abundance	0	33.3333	33.3333	33.3333	33.3333	33.3333	33.3333	33.3333
	0.08081	33.1977	33.1267	33.1356	33.1597	33.2358	33.2601	33.269
	0.16162	33.0621	32.9206	32.9383	32.9863	33.1382	33.1868	33.2047
	0.24242	32.9265	32.7153	32.7416	32.8133	33.0405	33.1135	33.1405
	0.32323	32.791	32.5106	32.5455	32.6405	32.9428	33.0402	33.0762
	0.40404	32.6555	32.3067	32.35	32.4681	32.8451	32.9669	33.012
	0.48485	32.5201	32.1034	32.1551	32.296	32.7473	32.8935	32.9478
	0.56566	32.3846	31.9007	31.9606	32.1241	32.6493	32.8201	32.8835
	0.64646	32.2492	31.6986	31.7666	31.9525	32.5514	32.7466	32.8192
	0.72727	32.1139	31.4974	31.5734	31.7814	32.4534	32.6732	32.755
	0.80808	31.9788	31.2972	31.381	31.6108	32.3555	32.5998	32.6909
	0.88889	31.8438	31.0977	31.1894	31.4406	32.2575	32.5265	32.6268
	0.9697	31.709	30.8991	30.9983	31.2708	32.1596	32.4531	32.5627
	1.05051	31.5741	30.7011	30.8079	31.1014	32.0615	32.3797	32.4985
	1.13131	31.4393	30.5038	30.618	30.9322	31.9634	32.3062	32.4344
	1.21212	31.3046	30.3073	30.4288	30.7635	31.8652	32.2326	32.3702
	1.29293	31.17	30.1116	30.2403	30.5951	31.767	32.1591	32.3061
	1.37374	31.0354	29.9166	30.0524	30.4272	31.6687	32.0854	32.2419
	1.45455	30.901	29.7224	29.8652	30.2596	31.5704	32.0118	32.1776
	1.53535	30.7668	29.5293	29.6789	30.0927	31.4721	31.9381	32.1135
	1.61616	30.6329	29.3372	29.4936	29.9263	31.3739	31.8645	32.0493
	1.69697	30.4991	29.146	29.309	29.7606	31.2756	31.7909	31.9852
	1.77778	30.3656	28.9558	29.1253	29.5953	31.1774	31.7172	31.921
	1.85859	30.2321	28.7664	28.9423	29.4305	31.0791	31.6435	31.8568
	1.93939	30.0988	28.5779	28.7601	29.2661	30.9808	31.5697	31.7926
	2.0202	29.9657	28.3903	28.5786	29.1023	30.8824	31.4959	31.7283
	2.10101	29.8328	28.2038	28.3981	28.9392	30.784	31.422	31.664
	2.18182	29.7	28.0182	28.2184	28.7765	30.6856	31.348	31.5996
	2.26263	29.5675	27.8336	28.0397	28.6145	30.5872	31.274	31.5351
	2.34343	29.4354	27.6503	27.862	28.4532	30.4888	31.2	31.4707
	2.42424	29.3036	27.4682	27.6855	28.2927	30.3906	31.1259	31.4062
	2.50505	29.1722	27.2873	27.51	28.133	30.2924	31.0519	31.3417
	2.58586	29.041	27.1075	27.3355	27.974	30.1942	30.9778	31.2772
	2.66667	28.9102	26.929	27.1621	27.8157	30.096	30.9036	31.2125
	2.74747	28.7797	26.7516	26.9898	27.6582	29.9978	30.8292	31.1477
	2.82828	28.6495	26.5755	26.8186	27.5015	29.8996	30.7548	31.0828
	2.90909	28.5197	26.4008	26.6487	27.3457	29.8015	30.6803	31.0178
	2.9899	28.3904	26.2274	26.48	27.1908	29.7034	30.6057	30.9526
	3.07071	28.2615	26.0556	26.3126	27.0369	29.6054	30.531	30.8873
	3.15152	28.1331	25.8853	26.1467	26.884	29.5075	30.4562	30.822
	3.23232	28.0054	25.7166	25.9823	26.7323	29.4098	30.3814	30.7565
	3.31313	27.8783	25.5497	25.8194	26.5817	29.3122	30.3066	30.6909
	3.39394	27.7517	25.3844	25.6581	26.4323	29.2147	30.2315	30.6251
	3.47475	27.6258	25.221	25.4985	26.2842	29.1173	30.1564	30.559
	3.55556	27.5005	25.0594	25.3406	26.1374	29.02	30.081	30.4927
	3.63636	27.376	24.8999	25.1845	25.9919	28.9228	30.0055	30.4261
	3.71717	27.2524	24.7425	25.0304	25.8481	28.8259	29.9298	30.3593
	3.79798	27.1296	24.5875	24.8785	25.7058	28.729	29.8538	30.2921
	3.87879	27.0077	24.4348	24.7288	25.5653	28.6325	29.7777	30.2245
	3.9596	26.8869	24.2846	24.5813	25.4266	28.5361	29.7015	30.1567
	4.0404	26.7671	24.1369	24.4363	25.2897	28.4401	29.6251	30.0886
	4.12121	26.6486	23.9921	24.2939	25.1549	28.3444	29.5484	30.0201
	4.20202	26.5313	23.8504	24.1543	25.0224	28.249	29.4715	29.951
	4.28283	26.4154	23.712	24.0178	24.8924	28.1539	29.3942	29.8815
	4.36364	26.301	23.5772	23.8847	24.765	28.0592	29.3166	29.8113
	4.44444	26.1883	23.4462	23.7552	24.6404	27.9649	29.2386	29.7404
	4.52525	26.0774	23.3193	23.6295	24.5189	27.871	29.1602	29.6689
	4.60606	25.9686	23.1973	23.5083	24.401	27.7777	29.0814	29.5964
	4.68687	25.8618	23.0798	23.3913	24.2866	27.6849	29.0021	29.5232
	4.76768	25.7571	22.9672	23.2789	24.1757	27.5927	28.9223	29.4492
	4.84848	25.6548	22.8598	23.1714	24.0689	27.5011	28.842	29.3742
	4.92929	25.5552	22.7586	23.0697	23.9666	27.4103	28.7611	29.298
	5.0101	25.4588	22.6644	22.9744	23.8696	27.3202	28.6794	29.2206
	5.09091	25.3657	22.5778	22.8864	23.7783	27.231	28.5969	29.1416
	5.17172	25.2764	22.4998	22.8063	23.6935	27.1427	28.5134	29.0609
	5.25253	25.1912	22.431	22.7349	23.6155	27.0554	28.4288	28.9784
	5.33333	25.1103	22.372	22.6725	23.5448	26.9692	28.3431	28.8938
	5.41414	25.0341	22.3239	22.6204	23.482	26.8842	28.2559	28.8068
	5.49495	24.9632	22.2883	22.58	23.4286	26.8003	28.1672	28.7173
	5.57576	24.8985	22.2666	22.5525	23.386	26.7177	28.0767	28.6247
	5.65657	24.8404	22.26	22.5391	23.3551	26.6365	27.984	28.5287
	5.73737	24.7896	22.2697	22.5409	23.3365	26.5567	27.8888	28.4286
	5.81818	24.7463	22.2966	22.5589	23.3309	26.4782	27.7906	28.3238
	5.89899	24.7109	22.342	22.5942	23.3386	26.401	27.6888	28.2136
	5.9798	24.6837	22.4067	22.6478	23.3602	26.325	27.5828	28.097
	6.06061	24.665	22.4895	22.7186	23.3962	26.2497	27.4718	27.9733
	6.14141	24.6548	22.5876	22.8043	23.4467	26.1749	27.3551	27.8413
	6.22222	24.6514	22.6972	22.901	23.5079	26.0998	27.2318	27.7
	6.30303	24.6527	22.8131	23.0041	23.5753	26.0238	27.1019	27.5494
	6.38384	24.6561	22.9291	23.1079	23.6434	25.9474	26.9663	27.3905
	6.46465	24.6587	23.0376	23.2054	23.7064	25.8718	26.829	27.2281
	6.54545	24.6589	23.1295	23.2883	23.7589	25.8013	26.6987	27.0721
	6.62626	24.6569	23.2012	23.3515	23.7991	25.7417	26.5878	26.9381
	6.70707	24.6539	23.2551	23.3983	23.8276	25.698	26.5069	26.8397
	6.78788	24.6512	23.2937	23.4313	23.8466	25.6702	26.4569	26.7792
	6.86869	24.6493	23.3205	23.4537	23.8586	25.6544	26.4299	26.7471
	6.94949	24.648	23.3385	23.4684	23.8661	25.6461	26.4166	26.7317
	7.0303	24.6473	23.3505	23.478	23.8706	25.6419	26.4104	26.7246
	7.11111	24.6469	23.3583	23.4841	23.8733	25.6398	26.4075	26.7215
	7.19192	24.6467	23.3633	23.4879	23.8749	25.6388	26.4062	26.7201
	7.27273	24.6466	23.3666	23.4904	23.8759	25.6383	26.4056	26.7195
	7.35354	24.6465	23.3687	23.4919	23.8765	25.638	26.4054	26.7192
	7.43434	24.6465	23.37	23.4929	23.8768	25.6379	26.4053	26.7191
	7.51515	24.6464	23.3709	23.4935	23.877	25.6379	26.4052	26.719
	7.59596	24.6464	23.3714	23.4939	23.8771	25.6378	26.4052	26.719
	7.67677	24.6464	23.3718	23.4941	23.8772	25.6378	26.4052	26.719
	7.75758	24.6464	23.372	23.4942	23.8772	25.6378	26.4052	26.719
	7.83838	24.6464	23.3721	23.4943	23.8772	25.6378	26.4052	26.719
	7.91919	24.6464	23.3722	23.4944	23.8773	25.6378	26.4052	26.719
	8	24.6464	23.3723	23.4944	23.8773	25.6378	26.4052	26.719

## Sheet: Figure 3h
Figure 3h	Time (h)	Kr Rela.Abund. (%) Sample 1	Sample 2	Sample 3	Kr Rela.Abund Mean	Kr Rela.Abund SD
	(30:1) 0	37.54	34.42	35.12	35.6933	1.63711
	2	31.2	31.07	29.3	30.5233	1.06143
	4	30.5	30.54	31.2	30.7467	0.393107
	6	28.7	29.13	27.9	28.5767	0.624206
	8	29.4	30.23	28.7	29.4433	0.76592
	(10:1) 0	35.2	35.67	32.14	34.3367	1.91683
	2	28.7	28.12	30.3	29.04	1.12907
	4	29	29.86	27.8	28.8867	1.03467
	6	26.7	26.43	25.7	26.2767	0.517333
	8	28.7	28.23	28.2	28.3767	0.280416
	(3:1) 0	38.23	39.92	36.54	38.23	1.69
	2	25.4	23.35	30.2	26.3167	3.5158
	4	26.4	26.34	29.3	27.3467	1.6919
	6	26.1	26.5	28.8	27.1333	1.45717
	8	27.4	29.1	29.4	28.6333	1.07858
	(1:1) 0	36.62	35.44	34.23	35.43	1.19503
	2	23.4	24.2	28.7	25.4333	2.85715
	4	24.1	27.1	26.4	25.8667	1.5695
	6	28.7	30.2	29.3	29.4	0.754983
	8	34.1	34.6	31.2	33.3	1.83576
	(1:3) 0	31.24	35.62	35.55	34.1367	2.50883
	2	29.8	29.12	24.3	27.74	2.99847
	4	28.7	27.12	26.8	27.54	1.01725
	6	27.6	26.5	25.9	26.6667	0.862168
	8	29	31.3	27.1	29.1333	2.10317
	(1:10) 0	38.61	35.02	34.21	35.9467	2.3418
	2	29.1	29.02	30.2	29.44	0.659394
	4	30.5	32.2	28.8	30.5	1.7
	6	32.6	33	31.1	32.2333	1.00167
	8	34.6	35.4	29.8	33.2667	3.02875
	(1:30) 0	35.12	34.22	30.18	33.1733	2.63107
	2	25.7	25.45	30.1	27.0833	2.6155
	4	24.3	23.9	28.4	25.5333	2.49065
	6	25	24.2	26.7	25.3	1.27671
	8	27.4	29.34	29.3	28.68	1.10869

## Sheet: Figure 4a
Fig. 4a	time	1	2	3	4	5	6	7	8	9	10	11	12	13	14	15	16	17	18	19	20	21	22	23	24	25	26	27	28	29	30	31	32	33	34	35	36	37	38	39	40	41	42	43	44	45	46	47	48
Ks abundance	0	34.0784	33.2438	33.323	35.7404	33.1377	31.0752	32.0796	33.7207	34.3274	30.3845	34.4761	35.005	35.9277	32.3431	32.626	34.4554	33.6604	30.1639	34.3245	35.8168	34.6204	32.8625	35.888	33.8812	36.0343	30.542	33.2148	33.3166	33.725	34.8346	36.3556	36.3052	34.0434	34.0564	32.2213	32.1273	32.7495	32.9087	31.5038	33.5178	34.1489	31.1709	32.372	33.5553	32.0344	35.0176	35.9558	36.4421
100 replicates	0.08081	33.9827	33.1528	33.2289	35.6436	33.0397	30.9826	31.9862	33.6273	34.233	30.2922	34.3796	34.908	35.8324	32.2494	32.5309	34.36	33.567	30.0729	34.2293	35.7181	34.523	32.7662	35.7938	33.7865	35.9368	30.4499	33.1153	33.2243	33.6288	34.7373	36.2582	36.2066	33.9497	33.9617	32.1271	32.0358	32.6561	32.8118	31.4132	33.4228	34.0498	31.0798	32.2776	33.4612	31.9406	34.9213	35.8592	36.3456
OD=10-2	0.16162	33.915	33.0896	33.1609	35.5756	32.9668	30.9159	31.9189	33.5608	34.1687	30.2246	34.3112	34.8388	35.7672	32.1822	32.4619	34.2926	33.5007	30.0069	34.1622	35.6485	34.4543	32.6963	35.7286	33.7192	35.8687	30.3825	33.0422	33.1592	33.5592	34.6686	36.1926	36.137	33.8844	33.8945	32.0579	31.9703	32.5898	32.7407	31.3483	33.3558	33.977	31.0129	32.2095	33.3958	31.873	34.8532	35.793	36.2791
	0.24242	33.86	33.0388	33.1046	35.5206	32.9052	30.8608	31.8634	33.5065	34.1178	30.168	34.2555	34.7822	35.7157	32.1269	32.4047	34.2377	33.4468	29.952	34.1079	35.5921	34.3985	32.6383	35.6767	33.6643	35.8138	30.3263	32.9811	33.1064	33.5014	34.6128	36.1414	36.0805	33.8319	33.8398	32.0001	31.9164	32.5357	32.6812	31.2949	33.3012	33.9162	30.9568	32.1532	33.3433	31.8172	34.7979	35.7405	36.2263
	0.32323	33.8118	32.9947	33.0547	35.4727	32.8498	30.8116	31.8141	33.4587	34.0741	30.117	34.2067	34.7326	35.6717	32.0779	32.3537	34.1896	33.3994	29.9027	34.0605	35.543	34.3498	32.5867	35.6319	33.6162	35.7663	30.2758	32.9263	33.0602	33.4502	34.5641	36.0979	36.0312	33.7862	33.7917	31.9482	31.8687	32.488	32.6279	31.2476	33.2533	33.8618	30.9064	32.1032	33.2976	31.7676	34.7496	35.6956	36.181
	0.40404	33.7677	32.9545	33.0086	35.4293	32.7982	30.7658	31.7683	33.4149	34.0347	30.0691	34.162	34.6873	35.6323	32.0326	32.3065	34.1457	33.356	29.8564	34.0172	35.4984	34.3055	32.5389	35.5918	33.5721	35.7235	30.2284	32.8755	33.0178	33.403	34.5197	36.0594	35.9866	33.7447	33.7478	31.8999	31.8245	32.4441	32.5784	31.2035	33.2094	33.8116	30.8593	32.0568	33.256	31.7216	34.7056	35.6553	36.1404
	0.48485	33.726	32.9162	32.9646	35.3889	32.7487	30.7212	31.7242	33.3734	33.9976	30.0223	34.1199	34.6446	35.5958	31.9889	32.2612	34.1043	33.3148	29.8111	33.9764	35.4568	34.2636	32.493	35.5545	33.5303	35.6836	30.1821	32.8268	32.9775	33.358	34.4779	36.0239	35.9451	33.7054	33.7062	31.8534	31.7819	32.402	32.531	31.161	33.1676	33.7638	30.8136	32.0122	33.2164	31.6772	34.6643	35.618	36.1029
	0.56566	33.6849	32.878	32.9212	35.3497	32.7	30.6758	31.6799	33.3324	33.9608	29.9747	34.0786	34.6031	35.5605	31.9452	32.2161	34.0637	33.274	29.7647	33.9362	35.4165	34.2225	32.4475	35.5185	33.489	35.6451	30.1351	32.7787	32.9374	33.3138	34.437	35.9896	35.9052	33.6666	33.6652	31.8071	31.7393	32.3599	32.484	31.1179	33.1261	33.717	30.7677	31.9676	33.177	31.6326	34.624	35.5819	36.0669
	0.64646	33.6425	32.8379	32.8766	35.3103	32.6503	30.6276	31.6335	33.2901	33.9224	29.9241	34.0363	34.561	35.5247	31.8994	32.1692	34.0222	33.232	29.715	33.895	35.376	34.1804	32.4004	35.4822	33.4465	35.6064	30.0852	32.7295	32.8958	33.2685	34.3953	35.9547	35.8653	33.6264	33.6231	31.7591	31.6945	32.3159	32.4357	31.0723	33.0831	33.6696	30.7196	31.9211	33.1357	31.5858	34.5831	35.5451	36.0307
	0.72727	33.5968	32.7936	32.8288	35.2687	32.5978	30.5741	31.5826	33.2446	33.8798	29.8682	33.991	34.5165	35.4861	31.8493	32.1186	33.9777	33.1864	29.6595	33.8504	35.3332	34.1352	32.3495	35.4435	33.4006	35.5654	30.03	32.6769	32.8502	33.2202	34.3507	35.9169	35.8236	33.5825	33.5778	31.7075	31.6454	32.2676	32.3841	31.0219	33.0362	33.6197	30.6671	31.8703	33.0902	31.5345	34.5395	35.5058	35.9924
	0.80808	33.5453	32.7426	32.7756	35.2227	32.5405	30.5127	31.5249	33.1936	33.8308	29.8046	33.9405	34.4674	35.4427	31.7924	32.0617	33.928	33.1352	29.5956	33.8003	35.2861	34.0847	32.2927	35.4004	33.3491	35.5202	29.967	32.619	32.7985	33.1668	34.301	35.8741	35.7782	33.5327	33.5271	31.6499	31.5896	32.2127	32.327	30.964	32.9832	33.5653	30.608	31.8131	33.0379	31.4763	34.4911	35.4615	35.9497
	0.88889	33.4857	32.6825	32.7146	35.1702	32.476	30.4407	31.4578	33.1346	33.7725	29.7304	33.8823	34.4113	35.392	31.7262	31.9963	33.8707	33.0757	29.5205	33.7423	35.2323	34.0263	32.2274	35.3506	33.2895	35.4684	29.8936	32.5532	32.7381	33.1058	34.2437	35.8237	35.7267	33.4743	33.4684	31.584	31.5244	32.1485	32.2619	30.8962	32.9214	33.5042	30.5397	31.7467	32.9763	31.4086	34.4356	35.4099	35.9005
	0.9697	33.4154	32.6104	32.6433	35.1086	32.4021	30.3553	31.3786	33.0652	33.7023	29.6431	33.8139	34.346	35.3314	31.6479	31.9196	33.8033	33.0055	29.4316	33.6737	35.1695	33.9574	32.1511	35.2915	33.2193	35.4075	29.807	32.4772	32.6662	33.0349	34.1765	35.763	35.6669	33.4048	33.3993	31.5072	31.4473	32.0724	32.1865	30.8156	32.8483	33.4339	30.4597	31.6686	32.9026	31.3287	34.3705	35.3484	35.8422
	1.05051	33.3318	32.5238	32.5594	35.0356	32.3163	30.2541	31.2848	32.9827	33.6175	29.5401	33.7329	34.269	35.2584	31.5551	31.8293	33.7233	32.9221	29.3262	33.592	35.0952	33.8757	32.0613	35.2208	33.1359	35.3351	29.7048	32.3884	32.5806	32.9516	34.0966	35.6894	35.5964	33.3216	33.3173	31.417	31.3557	31.9818	32.0983	30.7198	32.7612	33.3521	30.3655	31.5763	32.8142	31.2341	34.2933	35.2745	35.7724
	1.13131	33.2326	32.4203	32.4605	34.9489	32.2164	30.1347	31.1741	32.8851	33.5157	29.4191	33.6369	34.1779	35.1707	31.4455	31.7229	33.6285	32.8231	29.2021	33.4949	35.007	33.7787	31.9557	35.136	33.037	35.2489	29.5846	32.2846	32.4787	32.8536	34.0019	35.6007	35.5128	33.2224	33.2201	31.3113	31.2474	31.8744	31.995	30.6065	32.658	33.2565	30.2548	31.4675	32.7087	31.1225	34.2017	35.1858	35.6887
	1.21212	33.1155	32.2978	32.3444	34.8463	32.1002	29.9948	31.0442	32.7699	33.3947	29.278	33.5237	34.0705	35.0659	31.3167	31.5984	33.5164	32.7062	29.0572	33.3801	34.9028	33.6642	31.832	35.035	32.9204	35.1467	29.4444	32.1637	32.3583	32.7386	33.8901	35.4945	35.4141	33.1049	33.1054	31.1878	31.12	31.748	31.8744	30.4733	32.5362	33.145	30.1255	31.3398	32.584	30.9917	34.0935	35.0801	35.5889
	1.29293	32.9787	32.1542	32.2091	34.7255	31.9658	29.8329	30.8934	32.6352	33.2525	29.115	33.3912	33.9449	34.942	31.167	31.4536	33.3852	32.5696	28.8897	33.2457	34.7805	33.5302	31.6883	34.9157	32.7841	35.0264	29.2823	32.0235	32.2176	32.6048	33.7591	35.3687	35.298	32.967	32.9711	31.0446	30.9717	31.6006	31.7345	30.3186	32.394	33.0156	29.9757	31.1916	32.438	30.8398	33.9666	34.9552	35.4708
	1.37374	32.8203	31.988	32.0529	34.585	31.8114	29.6476	30.7201	32.4793	33.0876	28.929	33.2377	33.7991	34.7974	30.9949	31.2872	33.2331	32.4115	28.6985	33.0899	34.6382	33.375	31.5231	34.7763	32.6264	34.8861	29.097	31.8626	32.0548	32.4503	33.6073	35.2216	35.1628	32.8073	32.8157	30.8801	30.8011	31.4308	31.5737	30.1409	32.2298	32.8664	29.8039	31.0211	32.2693	30.6653	33.8192	34.8095	35.3328
	1.45455	32.6393	31.798	31.8746	34.4231	31.6358	29.438	30.5233	32.301	32.8989	28.7189	33.0621	33.6319	34.6305	30.7992	31.0979	33.0589	32.2307	28.4829	32.9116	34.4747	33.1974	31.3352	34.6153	32.4461	34.7244	28.8877	31.6796	31.8689	32.2739	33.4333	35.052	35.0069	32.6245	32.6379	30.693	30.6071	31.2375	31.3908	29.9393	32.0425	32.6962	29.609	30.8274	32.0768	30.4673	33.6501	34.6416	35.1733
	1.53535	32.4346	31.5838	31.6732	34.2389	31.4378	29.2037	30.3023	32.0994	32.6857	28.4845	32.8632	33.4422	34.4404	30.5794	30.885	32.8614	32.0264	28.2426	32.7097	34.2887	32.9964	31.1238	34.4317	32.2424	34.5404	28.654	31.4738	31.659	32.0746	33.2362	34.8589	34.8292	32.4178	32.4367	30.4826	30.3889	31.02	31.1849	29.7131	31.8312	32.5037	29.3904	30.6098	31.8599	30.2451	33.4582	34.4506	34.9913
	1.61616	32.2059	31.3448	31.4481	34.0315	31.2168	28.9447	30.0568	31.8738	32.4476	28.2255	32.6405	33.2292	34.2265	30.3351	30.648	32.6402	31.7979	27.9775	32.4838	34.0796	32.7715	30.8884	34.2247	32.0145	34.3331	28.3958	31.2444	31.4247	31.8517	33.0153	34.6416	34.6289	32.1866	32.2116	30.2484	30.1461	30.7779	30.9554	29.4623	31.5954	32.2884	29.1476	30.3678	31.6181	29.9984	33.2427	34.2356	34.7859
	1.69697	31.9527	31.0811	31.199	33.8004	30.9724	28.6611	29.7867	31.6239	32.1844	27.9423	32.3937	32.9924	33.9883	30.0661	30.3866	32.3948	31.545	27.6879	32.2335	33.8468	32.5222	30.6287	33.9938	31.7623	34.102	28.1132	30.9912	31.1657	31.605	32.7703	34.4	34.4052	31.9308	31.9622	29.9901	29.8788	30.511	30.702	29.1869	31.3351	32.0497	28.8805	30.1013	31.3514	29.727	33.0033	33.9965	34.5567
	1.77778	31.6752	30.7927	30.9257	33.5452	30.7043	28.3533	29.4924	31.3497	31.8965	27.6351	32.1226	32.7316	33.7257	29.7729	30.1011	32.1251	31.2678	27.3743	31.9588	33.59	32.2488	30.3449	33.7386	31.4858	33.8469	27.8066	30.7143	30.8823	31.3342	32.5011	34.1337	34.1579	31.6504	31.6884	29.7078	29.5871	30.2198	30.4246	28.887	31.0504	31.7873	28.5894	29.8106	31.06	29.4315	32.7396	33.7329	34.3033
	1.85859	31.3738	30.4801	30.6287	33.2663	30.4129	28.0222	29.1745	31.0517	31.5845	27.3048	31.8277	32.447	33.4389	29.456	29.792	31.8316	30.9666	27.0378	31.6601	33.3094	31.9514	30.0375	33.4595	31.1853	33.568	27.4769	30.414	30.5749	31.0397	32.208	33.8435	33.8869	31.3459	31.3908	29.4019	29.2717	29.9047	30.1237	28.5636	30.7418	31.5015	28.275	29.4963	30.7448	29.1124	32.4522	33.4453	34.026
	1.93939	31.0491	30.1443	30.3086	32.964	30.0987	27.6689	28.8339	30.7304	31.2492	26.9526	31.5095	32.1392	33.1286	29.1163	29.4601	31.5147	30.6422	26.6794	31.3382	33.0057	31.6309	29.7074	33.1568	30.8617	33.2657	27.1251	30.091	30.2443	30.7222	31.8917	33.5297	33.5926	31.0182	31.0699	29.0733	28.9335	29.5668	29.8001	28.2176	30.4101	31.1927	27.938	29.1592	30.4064	28.7707	32.1414	33.1342	33.7252
	2.0202	30.702	29.7862	29.966	32.6387	29.7623	27.2945	28.4714	30.3864	30.8914	26.5795	31.1687	31.8086	32.7952	28.7547	29.1061	31.1751	30.2952	26.3004	30.9936	32.679	31.2877	29.3551	32.8311	30.5155	32.9404	26.7523	29.746	29.8913	30.3821	31.5526	33.193	33.2755	30.6678	30.7263	28.7226	28.5732	29.2067	29.4542	27.8499	30.0561	30.8615	27.5793	28.8001	30.0458	28.4071	31.8077	32.8001	33.4014
	2.10101	30.3333	29.4069	29.6018	32.2912	29.4044	26.9003	28.0884	30.0208	30.5123	26.187	30.8061	31.456	32.4397	28.3724	28.7311	30.8136	29.9267	25.9023	30.6273	32.3303	30.923	28.9818	32.483	30.1477	32.5929	26.36	29.3799	29.5169	30.0204	31.1918	32.8343	32.936	30.296	30.361	28.3509	28.1922	28.8257	29.0872	27.462	29.6808	30.5086	27.2001	28.4203	29.6641	28.0231	31.4521	32.4439	33.0551
	2.18182	29.9444	29.0077	29.2173	31.9225	29.0263	26.4879	27.6862	29.6348	30.1133	25.7763	30.423	31.0824	32.0632	27.9708	28.3365	30.4316	29.5379	25.4864	30.2407	31.9606	30.5379	28.5888	32.1136	29.7596	32.2243	25.9495	28.9941	29.1226	29.6383	30.8105	32.4548	32.5752	29.9039	29.9754	27.9595	27.7918	28.4252	28.7002	27.0551	29.2857	30.1351	26.8017	28.0212	29.2628	27.62	31.0756	32.0669	32.6877
	2.26263	29.5363	28.5899	28.8135	31.5337	28.629	26.0587	27.266	29.2295	29.6955	25.3491	30.0205	30.689	31.6667	27.5512	27.9234	30.03	29.1299	25.0544	29.8346	31.5709	30.1335	28.1773	31.7239	29.3524	31.8355	25.5223	28.5896	28.7093	29.2369	30.4096	32.0556	32.1941	29.4926	29.5704	27.5496	27.3732	28.0064	28.2945	26.6307	28.8718	29.742	26.3855	27.6038	28.8429	27.199	30.6793	31.6699	32.3
	2.34343	29.1103	28.1548	28.3917	31.1256	28.2136	25.6141	26.8293	28.806	29.2602	24.9069	29.5997	30.2767	31.2512	27.1148	27.4932	29.61	28.704	24.6079	29.4105	31.1622	29.711	27.7485	31.315	28.9271	31.4275	25.08	28.1675	28.2785	28.8173	29.9903	31.6377	31.7934	29.0636	29.1472	27.1224	26.9378	27.5706	27.8711	26.1902	28.4404	29.3305	25.9528	27.1697	28.406	26.7616	30.2643	31.2541	31.8929
	2.42424	28.668	27.7041	27.9534	30.6997	27.7816	25.1559	26.3777	28.3661	28.8092	24.4513	29.1622	29.847	30.8183	26.6635	27.0475	29.173	28.2617	24.1484	28.9698	30.7358	29.2719	27.3042	30.8881	28.4855	31.0018	24.6241	27.7296	27.8317	28.381	29.5542	31.2028	31.3746	28.6183	28.7074	26.6795	26.4874	27.1197	27.4317	25.7353	27.9933	28.9018	25.5053	26.7204	27.9537	26.3095	29.8319	30.8209	31.4678
	2.50505	28.2108	27.2391	27.5	30.2574	27.3345	24.6855	25.9128	27.9109	28.3438	23.9837	28.7093	29.4013	30.3694	26.1986	26.5876	28.7206	27.8044	23.6774	28.5139	30.2932	28.8176	26.8456	30.4448	28.0288	30.5596	24.1562	27.2772	27.3705	27.9295	29.1026	30.7521	30.9389	28.1582	28.2524	26.2225	26.0232	26.6548	26.9778	25.2674	27.5318	28.4576	25.0444	26.2574	27.4874	25.8441	29.3837	30.3719	31.0263
	2.58586	27.7399	26.7612	27.0328	29.7998	26.8734	24.2045	25.4357	27.4419	27.8653	23.5057	28.2422	28.9407	29.9055	25.7215	26.115	28.2539	27.3335	23.1966	28.044	29.8355	28.3494	26.3741	29.986	27.5584	30.102	23.6777	26.8115	26.896	27.464	28.6366	30.2866	30.4875	27.6844	27.7835	25.7525	25.5467	26.1774	26.5104	24.788	27.0571	27.9987	24.5715	25.782	27.0083	25.3667	28.9207	29.9079	30.5691
	2.66667	27.2567	26.272	26.5531	29.3281	26.3997	23.7144	24.9482	26.9604	27.3752	23.019	27.7624	28.4665	29.428	25.2338	25.6311	27.7743	26.8503	22.7076	27.5617	29.3639	27.8686	25.8912	29.5131	27.0758	29.6305	23.1904	26.334	26.4098	26.9858	28.1578	29.808	30.0215	27.1987	27.302	25.2712	25.0595	25.6891	26.0313	24.2988	26.5709	27.5267	24.0882	25.2959	26.5181	24.879	28.4444	29.4305	30.0978
	2.74747	26.7631	25.7732	26.0628	28.8441	25.9152	23.2169	24.452	26.4682	26.8753	22.5252	27.2716	27.9806	28.9387	24.7371	25.1378	27.2836	26.3567	22.212	27.0686	28.8802	27.377	25.3986	29.0278	26.5826	29.1466	22.6958	25.8464	25.9137	26.4968	27.6679	29.3178	29.5427	26.7026	26.8097	24.7802	24.5633	25.1917	25.542	23.8013	26.0749	27.0433	23.5963	24.8007	26.0186	24.3827	27.9564	28.9414	29.614
	2.82828	26.2602	25.266	25.5631	28.3489	25.4211	22.7133	23.9482	25.9665	26.3666	22.0255	26.7709	27.484	28.4386	24.2328	24.6361	26.7829	25.8538	21.7111	26.5659	28.3855	26.8758	24.8976	28.5313	26.08	28.6516	22.1953	25.3499	25.4087	25.9981	27.1679	28.8172	29.0522	26.1973	26.3078	24.2808	24.0592	24.6861	25.0438	23.2968	25.5701	26.5496	23.0969	24.2975	25.5107	23.8789	27.4579	28.4416	29.1188
	2.90909	25.7492	24.7517	25.0552	27.8438	24.9186	22.205	23.4382	25.4566	25.8505	21.5213	26.2617	26.9779	27.929	23.722	24.1274	26.2734	25.3429	21.2062	26.0549	27.881	26.3662	24.3894	28.0247	25.5693	28.1465	21.6901	24.8458	24.8963	25.491	26.6591	28.3073	28.5511	25.684	25.7976	23.7743	23.5487	24.1739	24.5379	22.7868	25.058	26.0469	22.5914	23.7878	24.9959	23.369	26.9502	27.9324	28.6134
	2.9899	25.2318	24.2319	24.5408	27.3302	24.4094	21.6933	22.9236	24.9401	25.3287	21.0142	25.7455	26.464	27.4115	23.2066	23.6133	25.7569	24.8256	20.6989	25.5372	27.3683	25.8498	23.8757	27.5096	25.0522	27.6329	21.1818	24.3357	24.3781	24.9771	26.1432	27.7898	28.0409	25.1647	25.2807	23.2623	23.0335	23.6567	24.0261	22.2727	24.5401	25.5367	22.0815	23.2733	24.4758	22.8548	26.4348	27.4154	28.0993
	3.07071	24.7094	23.7079	24.0213	26.8096	23.895	21.1797	22.4059	24.4184	24.8024	20.5054	25.2237	25.9437	26.8874	22.6877	23.0953	25.2347	24.3034	20.1904	25.0142	26.8488	25.3279	23.3578	26.9875	24.53	27.1124	20.6718	23.8209	23.8554	24.4579	25.6215	27.2659	27.5233	24.6403	24.7585	22.7463	22.5148	23.1357	23.5096	21.7559	24.0179	25.0206	21.5685	22.7552	23.9517	22.3374	25.9132	26.8919	27.578
	3.15152	24.1829	23.1809	23.4977	26.2831	23.3762	20.6653	21.8858	23.8925	24.2726	19.9961	24.6974	25.418	26.3578	22.1664	22.5742	24.7078	23.7772	19.6818	24.4868	26.3234	24.8016	22.8368	26.4593	24.0038	26.5858	20.1611	23.3024	23.3293	23.9343	25.0951	26.7366	26.999	24.1121	24.2319	22.2272	21.9936	22.612	22.9896	21.2376	23.4922	24.4995	21.0535	22.2344	23.4245	21.8178	25.3864	26.3629	27.0504
	3.23232	23.6537	22.6522	22.9714	25.7518	22.8545	20.1513	21.365	23.3637	23.7406	19.4875	24.1678	24.8882	25.8239	21.6441	22.0516	24.1775	23.2484	19.1745	23.9564	25.7934	24.2722	22.3139	25.9264	23.4748	26.0545	19.651	22.7817	22.8011	23.4077	24.5651	26.2032	26.4694	23.5814	23.7024	21.7065	21.4713	22.087	22.4673	20.7189	22.9645	23.9747	20.5378	21.7125	22.8958	21.2976	24.8556	25.8298	26.5178
	3.31313	23.1232	22.1229	22.4438	25.2174	22.3312	19.6388	20.8445	22.8336	23.2078	18.9807	23.6363	24.3557	25.2872	21.1221	21.5286	23.6453	22.7184	18.6693	23.4245	25.2604	23.7411	21.7906	25.3901	22.9446	25.5198	19.1426	22.2599	22.2722	22.8795	24.0331	25.6672	25.9359	23.0495	23.1714	21.1854	20.9493	21.562	21.9441	20.2012	22.4361	23.4477	20.0227	21.1907	22.3667	20.7778	24.3224	25.2939	25.9817
	3.39394	22.5923	21.5942	21.9158	24.6806	21.8075	19.1288	20.3254	22.303	22.675	18.4766	23.104	23.8216	24.7485	20.6011	21.0062	23.1121	22.1881	18.1673	22.8919	24.7251	23.2091	21.2676	24.8515	22.4139	24.9828	18.6369	21.7381	21.7434	22.3506	23.4999	25.1293	25.3995	22.5173	22.6397	20.665	20.4284	21.0378	21.421	19.6853	21.9079	22.9194	19.5092	20.6699	21.8381	20.2594	23.7875	24.7561	25.4429
	3.47475	22.062	21.067	21.3884	24.1425	21.2841	18.6222	19.8086	21.7729	22.1433	17.9764	22.5717	23.2867	24.2089	20.0823	20.4855	22.5789	21.6586	17.6695	22.3596	24.1887	22.6773	20.7461	24.3116	21.8838	24.4444	18.1348	21.2172	21.2159	21.8221	22.9666	24.5907	24.8612	21.9858	22.1084	20.1461	19.9097	20.5154	20.899	19.1722	21.3809	22.3909	18.9981	20.1511	21.311	19.7434	23.2522	24.2174	24.9026
	3.55556	21.5335	20.5425	20.863	23.6045	20.7625	18.1201	19.2952	21.2446	21.6139	17.4807	22.0408	22.7525	23.6698	19.5668	19.9676	22.047	21.131	17.1767	21.829	23.6524	22.147	20.2273	23.7716	21.3556	23.906	17.6373	20.6985	20.6908	21.2952	22.4345	24.0525	24.3224	21.4564	21.5788	19.6301	19.3942	19.9961	20.3792	18.6631	20.8563	21.8633	18.4908	19.6355	20.7867	19.231	22.7176	23.6792	24.362
	3.63636	21.0077	20.0214	20.3403	23.0675	20.2435	17.623	18.786	20.7189	21.0874	16.9905	21.512	22.2197	23.1318	19.0554	19.4532	21.5172	20.6061	16.6897	21.3007	23.1171	21.6189	19.7118	23.2325	20.8301	23.3684	17.1452	20.1827	20.1688	20.7708	21.9043	23.5155	23.7839	20.9297	21.0516	19.1177	18.8828	19.4806	19.8626	18.1586	20.3349	21.3377	17.9879	19.1237	20.2657	18.7228	22.1846	23.1423	23.822
	3.71717	20.4852	19.5045	19.8211	22.5321	19.7278	17.1319	18.2817	20.1967	20.5646	16.5064	20.9862	21.6893	22.5959	18.5486	18.9432	20.9903	20.0849	16.2091	20.7756	22.5836	21.0937	19.2005	22.6951	20.308	22.8324	16.659	19.6705	19.6508	20.2497	21.3768	22.9804	23.2465	20.4066	20.5277	18.6096	18.3762	18.9695	19.3498	17.6595	19.8174	20.8148	17.4901	18.6166	19.749	18.2195	21.6541	22.6074	23.2834
	3.79798	19.9671	18.9927	19.3064	21.9995	19.2164	16.6473	17.7832	19.6788	20.0465	16.0291	20.4644	21.1621	22.0629	18.0476	18.4384	20.4672	19.5682	15.7355	20.2547	22.0528	20.5726	18.6942	22.1604	19.7903	22.2991	16.1796	19.163	19.1378	19.7327	20.853	22.4485	22.7113	19.8879	20.0079	18.1068	17.8753	18.464	18.8418	17.1666	19.3048	20.2954	16.9985	18.1151	19.2373	17.7221	21.1269	22.0755	22.7471
	3.87879	19.4542	18.4867	18.797	21.4706	18.7102	16.17	17.2911	19.1661	19.5338	15.5593	19.9473	20.6391	21.5339	17.5528	17.9396	19.949	19.0568	15.2697	19.7387	21.5258	20.0562	18.1938	21.6293	19.2778	21.7693	15.7076	18.6609	18.6304	19.2208	20.3338	21.9203	22.1793	19.3746	19.4933	17.6102	17.3808	17.9645	18.3394	16.6806	18.7978	19.7807	16.5135	17.6197	18.7315	17.2313	20.604	21.5476	22.2143
	3.9596	18.9469	17.9873	18.2935	20.946	18.2097	15.7003	16.806	18.6591	19.0269	15.0974	19.4355	20.1208	21.0093	17.0649	17.4473	19.436	18.5512	14.812	19.2282	21.003	19.5451	17.6997	21.1024	18.771	21.2436	15.2434	18.1647	18.1291	18.7146	19.8196	21.3965	21.651	18.8669	18.9842	17.12	16.8931	17.4716	17.8431	16.2019	18.2968	19.2711	16.0357	17.1311	18.2319	16.7473	20.086	21.0241	21.6853
	4.0404	18.4458	17.4946	17.7964	20.4262	17.7155	15.2387	16.3284	18.1584	18.5265	14.6437	18.9296	19.6079	20.4898	16.5843	16.962	18.9289	18.0521	14.3628	18.7238	20.4851	19.04	17.2124	20.5803	18.2706	20.7227	14.7875	17.6749	17.6346	18.2145	19.3112	20.8777	21.127	18.3657	18.4812	16.6369	16.4128	16.9858	17.3535	15.731	17.8026	18.7672	15.5656	16.6498	17.7392	16.2709	19.5734	20.5057	21.1608
	4.12121	17.9519	17.0094	17.3066	19.9122	17.2284	14.7857	15.8589	17.6649	18.0334	14.1988	18.4305	19.1013	19.9763	16.1118	16.4844	18.4285	17.5602	13.9226	18.2263	19.973	18.5415	16.7328	20.064	17.7772	20.2075	14.3402	17.1924	17.1477	17.7214	18.8093	20.3649	20.6083	17.8717	17.9853	16.1617	15.9407	16.508	16.8713	15.2685	17.3159	18.2698	15.104	16.1764	17.2541	15.8027	19.0672	19.9933	20.6419
	4.20202	17.4653	16.5324	16.8244	19.4046	16.7488	14.3417	15.3979	17.1789	17.5478	13.7631	17.9385	18.6014	19.4692	15.6476	16.0149	17.9353	17.0759	13.4916	17.7361	19.4672	18.0502	16.2611	19.554	17.2914	19.6985	13.9021	16.7174	16.6686	17.2357	18.3143	19.8582	20.0956	17.3852	17.4967	15.6946	15.477	16.0383	16.3969	14.8148	16.8368	17.7795	14.651	15.7113	16.7769	15.343	18.5678	19.4873	20.129
	4.28283	16.9865	16.0638	16.3501	18.9036	16.2771	13.9068	14.9455	16.7007	17.07	13.3367	17.454	18.1085	18.9688	15.1919	15.5538	17.4495	16.5995	13.0701	17.2535	18.9679	17.5662	15.7976	19.0505	16.8133	19.196	13.4733	16.2503	16.1975	16.7578	17.8266	19.3582	19.5891	16.9065	17.0158	15.236	15.0218	15.577	15.9306	14.3701	16.3659	17.2965	14.2069	15.2547	16.3077	14.8919	18.0754	18.9881	19.6223
	4.36364	16.5159	15.6037	15.8843	18.4098	15.8136	13.4814	14.5022	16.2308	16.6007	12.9199	16.9774	17.6232	18.4758	14.7453	15.1015	16.9717	16.1315	12.6584	16.779	18.4759	17.0902	15.3428	18.5543	16.3436	18.7005	13.0541	15.7916	15.7352	16.288	17.3467	18.8653	19.0892	16.4361	16.5431	14.7863	14.5758	15.1247	15.4728	13.9347	15.9035	16.8213	13.7721	14.8071	15.8474	14.45	17.5907	18.4961	19.1226
	4.44444	16.0541	15.1527	15.4274	17.9239	15.359	13.0657	14.0684	15.7698	16.14	12.5129	16.5094	17.1461	17.9908	14.3081	14.6584	16.5024	15.6724	12.2565	16.3132	17.9916	16.6228	14.8971	18.0659	15.8827	18.2128	12.6446	15.3417	15.282	15.8271	16.8752	18.3803	18.597	15.9746	16.0792	14.3459	14.1393	14.6817	15.0241	13.5089	15.4501	16.3546	13.3471	14.3688	15.396	14.0175	17.1143	18.0121	18.6305
	4.52525	15.6011	14.7111	14.9796	17.4459	14.9133	12.6598	13.644	15.3178	15.6882	12.1158	16.0499	16.6774	17.5137	13.8802	14.2245	16.0418	15.2223	11.8646	15.8561	17.5154	16.1638	14.4606	17.5855	15.4307	17.733	12.245	14.9006	14.8378	15.375	16.4122	17.9031	18.1124	15.522	15.6241	13.9149	13.7122	14.2479	14.5845	13.0929	15.0056	15.8965	12.9316	13.9398	14.9536	13.5945	16.6462	17.5361	18.1461
	4.60606	15.1571	14.2788	14.5409	16.9763	14.4767	12.2638	13.2294	14.8748	15.2455	11.7287	15.5993	16.2172	17.045	13.462	13.8002	15.59	14.7814	11.4827	15.4079	17.0472	15.7136	14.0334	17.1133	14.9877	17.2613	11.8554	14.4687	14.403	14.9319	15.9578	17.434	17.6356	15.0784	15.1779	13.4934	13.2948	13.8237	14.1542	12.6867	14.5705	15.4471	12.5261	13.5205	14.5207	13.1812	16.1868	17.0683	17.6697
	4.68687	14.7225	13.8563	14.1119	16.5154	14.0497	11.8778	12.8247	14.4414	14.8123	11.3517	15.158	15.766	16.5851	13.0537	13.3856	15.1476	14.35	11.111	14.9691	16.5878	15.2726	13.6159	16.6498	14.5543	16.7983	11.4759	14.0462	13.9779	14.4983	15.5125	16.9736	17.1674	14.6444	14.7412	13.0818	12.8874	13.4092	13.7335	12.2905	14.145	15.0069	12.1306	13.111	14.0973	12.7778	15.7364	16.6094	17.2018
	4.76768	14.2974	13.4435	13.6926	16.0634	13.6323	11.5019	12.4298	14.0176	14.3884	10.9847	14.7261	15.3241	16.1341	12.6552	12.9808	14.7145	13.9283	10.7493	14.5397	16.1373	14.8409	13.2081	16.1954	14.1304	16.3442	11.1064	13.6332	13.5625	14.0743	15.0765	16.522	16.7079	14.2198	14.3141	12.6801	12.4899	13.0046	13.3225	11.9044	13.7291	14.576	11.7452	12.7113	13.6835	12.3842	15.2952	16.1593	16.7427
	4.84848	13.8818	13.0405	13.283	15.6205	13.2245	11.1359	12.0449	13.6034	13.9741	10.6278	14.3035	14.8913	15.6921	12.2666	12.5858	14.2908	13.5162	10.3978	14.1198	15.6957	14.4186	12.8101	15.7499	13.716	15.8989	10.747	13.2298	13.1568	13.6598	14.6497	16.0791	16.2571	13.8049	13.8964	12.2882	12.1023	12.6098	12.9212	11.5284	13.3229	14.1546	11.3698	12.3216	13.2795	12.0007	14.8633	15.7183	16.2922
	4.92929	13.476	12.6474	12.8832	15.1869	12.8265	10.78	11.67	13.1991	13.5695	10.281	13.8906	14.4681	15.2595	11.888	12.2008	13.8769	13.114	10.0562	13.7096	15.2634	14.0058	12.422	15.3137	13.3115	15.4628	10.3977	12.8361	12.7611	13.2551	14.2325	15.6455	15.8153	13.3998	13.4886	11.9065	11.7249	12.225	12.5298	11.1624	12.9265	13.7427	11.0046	11.9418	12.8853	11.6271	14.4409	15.2865	15.851
	5.0101	13.0799	12.2643	12.4934	14.7627	12.4384	10.434	11.3051	12.8047	13.1746	9.94408	13.4873	14.0544	14.8363	11.5193	11.8256	13.4726	12.7217	9.72461	13.3092	14.8403	13.6026	12.0436	14.8869	12.9168	15.0361	10.0583	12.452	12.3753	12.8603	13.8249	15.2209	15.3828	13.0044	13.0905	11.5347	11.3574	11.8501	12.1482	10.8064	12.5399	13.3405	10.6495	11.5719	12.5009	11.2635	14.0281	14.8641	15.4189
	5.09091	12.6935	11.891	12.1135	14.3479	12.0601	10.0979	10.9501	12.4201	12.7894	9.61705	13.0938	13.6503	14.4224	11.1605	11.4604	13.0781	12.3392	9.40285	12.9184	14.4267	13.209	11.6752	14.4696	12.5319	14.6187	9.72877	12.0777	11.9993	12.4752	13.4269	14.8057	14.9595	12.6188	12.7022	11.1728	10.9999	11.4851	11.7766	10.4604	12.1631	12.948	10.3044	11.2119	12.1262	10.9098	13.6249	14.451	14.9962
	5.17172	12.3169	11.5276	11.7435	13.9427	11.6916	9.77152	10.605	12.0454	12.4139	9.29979	12.7099	13.2559	14.0181	10.8116	11.1051	12.6933	11.9665	9.09083	12.5374	14.0225	12.8251	11.3166	14.0618	12.1568	14.2107	9.40906	11.7131	11.6333	12.1	13.0385	14.3997	14.5457	12.2431	12.3237	10.8209	10.6524	11.13	11.4147	10.1243	11.7962	12.5652	9.96922	10.8618	11.7614	10.5659	13.2313	14.0474	14.5828
	5.25253	11.9501	11.1741	11.3834	13.547	11.333	9.45484	10.2697	11.6805	12.048	8.99217	12.3358	12.8712	13.6233	10.4725	10.7595	12.3182	11.6037	8.78838	12.1662	13.6277	12.4508	10.9677	13.6636	11.7915	13.8123	9.099	11.3582	11.2771	11.7346	12.6597	14.0032	14.1412	11.8771	11.955	10.4789	10.3146	10.7846	11.0627	9.79795	11.439	12.1921	9.64388	10.5215	11.4063	10.2318	12.8474	13.6533	14.1788
	5.33333	11.5929	10.8302	11.033	13.1609	10.9841	9.14768	9.94397	11.3254	11.6918	8.69403	11.9713	12.4961	13.238	10.1431	10.4236	11.9529	11.2507	8.49537	11.8046	13.2425	12.0861	10.6285	13.275	11.4359	13.4233	8.79844	11.0128	10.9306	11.3789	12.2906	13.616	13.7463	11.5207	11.596	10.1466	9.98662	10.449	10.7203	9.48128	11.0914	11.8287	9.32825	10.1908	11.0608	9.90734	12.4732	13.2688	13.7843
	5.41414	11.2453	10.496	10.6924	12.7844	10.6449	8.84991	9.62785	10.9799	11.3451	8.40522	11.6164	12.1306	12.8623	9.82318	10.0974	11.5972	10.9073	8.21162	11.4526	12.8667	11.7309	10.2989	12.8959	11.0899	13.0439	8.50725	10.677	10.5938	11.0329	11.931	13.2381	13.3607	11.174	11.2467	9.82396	9.66822	10.1229	10.3876	9.17413	10.7535	11.4749	9.02221	9.86972	10.7248	9.59241	12.1086	12.8936	13.3993
	5.49495	10.9072	10.1713	10.3614	12.4174	10.3153	8.56135	9.32113	10.6441	11.0078	8.12558	11.271	11.7747	12.496	9.51271	9.78055	11.2511	10.5735	7.93696	11.1102	12.5004	11.3852	9.97874	12.5264	10.7536	12.6739	8.22524	10.3506	10.2665	10.6965	11.5808	12.8695	12.9847	10.8369	10.907	9.51084	9.35929	9.80632	10.0644	8.87635	10.425	11.1307	8.72558	9.55807	10.3983	9.28687	11.7535	12.5279	13.0236
	5.57576	10.5785	9.85599	10.0398	12.0598	9.99505	8.28184	9.02368	10.3177	10.6798	7.85491	10.9351	11.4283	12.1391	9.21152	9.4731	10.9144	10.2492	7.67121	10.7772	12.1435	11.0489	9.66793	12.1663	10.4266	12.3133	7.95224	10.0335	9.94867	10.3695	11.2401	12.5102	12.618	10.5091	10.5767	9.20709	9.05967	9.49904	9.75063	8.58777	10.1059	10.7959	8.43821	9.25571	10.0811	8.99057	11.4079	12.1715	12.6574
	5.65657	10.2591	9.5499	9.72767	11.7117	9.68418	8.01119	8.73531	10.0007	10.361	7.59302	10.6084	11.0912	11.7914	8.91945	9.17483	10.5871	9.93413	7.41415	10.4535	11.7958	10.7218	9.36629	11.8156	10.1089	11.962	7.68806	9.72555	9.64009	10.0519	10.9087	12.1601	12.2606	10.1907	10.2557	8.91257	8.76922	9.20092	9.44606	8.30823	9.79607	10.4705	8.15993	8.96248	9.77312	8.70333	11.0716	11.8244	12.3004
	5.73737	9.94881	9.2529	9.4247	11.3727	9.38249	7.74921	8.45587	9.69296	10.0513	7.33973	10.291	10.7634	11.4531	8.63632	8.88559	10.269	9.62829	7.16561	10.139	11.4574	10.4039	9.07369	11.4742	9.80046	11.6199	7.4325	9.42664	9.34064	9.7435	10.5864	11.819	11.9125	9.88138	9.94396	8.6271	8.48773	8.91181	9.15059	8.03752	9.49527	10.1542	7.89053	8.67822	9.47411	8.42499	10.7446	11.4865	11.9527
	5.81818	9.64754	8.96481	9.13077	11.043	9.08981	7.49572	8.18517	9.39424	9.75045	7.09482	9.98262	10.4447	11.1238	8.36197	8.60521	9.96002	9.33147	6.92535	9.83348	11.128	10.0949	8.78995	11.142	9.501	11.287	7.18537	9.1366	9.05014	9.44414	10.2733	11.4869	11.5736	9.58107	9.64126	8.3505	8.21505	8.63153	8.86405	7.77546	9.2034	9.84712	7.62984	8.40275	9.18397	8.15536	10.4267	11.1577	11.6141
	5.89899	9.35511	8.68546	8.84572	10.7223	8.806	7.2505	7.92301	9.10441	9.45839	6.8581	9.68313	10.135	10.8035	8.0962	8.3335	9.65997	9.04352	6.69319	9.53688	10.8076	9.7948	8.51491	10.8189	9.2104	10.9631	6.94644	8.85529	8.76843	9.15368	9.96895	11.1637	11.2437	9.2896	9.34745	8.08259	7.95097	8.3599	8.58626	7.52185	8.92027	9.54892	7.37764	8.13588	8.90252	7.89426	10.1178	10.8377	11.2845
	5.9798	9.07135	8.41467	8.56937	10.4105	8.53087	7.01336	7.66922	8.8233	9.17491	6.62934	9.39239	9.83422	10.492	7.83882	8.07028	9.36869	8.76425	6.46889	9.24901	10.4961	9.50339	8.24838	10.5047	8.92848	10.648	6.71553	8.58251	8.49532	8.87194	9.6734	10.8492	10.9227	9.0068	9.06238	7.82318	7.69531	8.09673	8.31706	7.2765	8.64571	9.2595	7.13374	7.87743	8.62958	7.64149	9.81775	10.5266	10.9638
	6.06061	8.79608	8.15224	8.30153	10.1075	8.26424	6.78407	7.42357	8.55073	8.89985	6.40834	9.11022	9.54211	10.1892	7.58964	7.81536	9.08602	8.49348	6.25226	8.96968	10.1933	9.22052	7.99016	10.1992	8.65508	10.3417	6.4924	8.3181	8.23063	8.59875	9.38644	10.5433	10.6106	8.73249	8.78585	7.57207	7.44785	7.84183	8.05624	7.03918	8.37955	8.97869	6.89792	7.6272	8.36498	7.39685	9.52636	10.2242	10.6519
	6.14141	8.52914	7.89798	8.04202	9.81301	8.00593	6.56245	7.18588	8.28651	8.63301	6.19487	8.83646	9.25852	9.89497	7.34846	7.56854	8.81178	8.23103	6.04305	8.69872	9.899	8.94601	7.74008	9.90245	8.39001	10.044	6.27685	8.06187	7.97417	8.33392	9.10791	10.2459	10.3071	8.46648	8.5177	7.32906	7.2084	7.595	7.80363	6.80969	8.12159	8.70632	6.66997	7.38499	8.10851	7.16014	9.24348	9.93027	10.3485
	6.22222	8.27032	7.65169	7.79065	9.52702	7.75573	6.34826	6.95593	8.03046	8.37423	5.98873	8.57092	8.98329	9.60911	7.11507	7.32962	8.54579	7.9767	5.84107	8.43595	9.61311	8.67968	7.49793	9.61411	8.13307	9.75472	6.06866	7.81364	7.72574	8.07726	8.83762	9.95677	10.0121	8.2086	8.25773	7.09395	6.97675	7.35605	7.55902	6.58782	7.87165	8.44221	6.44967	7.15059	7.85999	6.93115	8.96893	9.6447	10.0537
	6.30303	8.01945	7.41317	7.5472	9.24931	7.51347	6.14129	6.73352	7.78237	8.12331	5.78969	8.31341	8.71625	9.33146	6.88926	7.0984	8.28787	7.7303	5.64609	8.18118	9.33545	8.42136	7.26351	9.33407	7.88408	9.47371	5.86761	7.57321	7.48513	7.82859	8.5754	9.67578	9.72539	7.95864	8.00576	6.86651	6.75268	7.12476	7.32221	6.37335	7.62952	8.18617	6.23681	6.92381	7.61923	6.70966	8.70254	9.36731	9.76711
	6.38384	7.77632	7.18222	7.31148	8.97969	7.27893	5.94134	6.51844	7.54205	7.88005	5.59753	8.06376	8.4572	9.06184	6.67082	6.87467	8.03783	7.49162	5.45789	7.93421	9.06585	8.17086	7.03662	9.06215	7.64284	9.2008	5.67349	7.34038	7.25215	7.5877	8.32107	9.40276	9.4469	7.71641	7.76158	6.64656	6.53598	6.90092	7.09301	6.16607	7.395	7.93802	6.03117	6.70442	7.38602	6.49548	8.44412	9.09792	9.48869
	6.46465	7.54074	6.95863	7.08328	8.718	7.05192	5.74818	6.31047	7.30929	7.64427	5.41205	7.82175	8.20596	8.80008	6.45955	6.65822	7.79546	7.26047	5.27625	7.69486	8.80412	7.92799	6.81706	8.79817	7.40915	8.93582	5.48607	7.11497	7.02659	7.3544	8.07443	9.13755	9.17642	7.48172	7.525	6.43386	6.32644	6.68434	6.87121	5.96575	7.1679	7.69756	5.83253	6.49223	7.16016	6.2884	8.19349	8.83638	9.21823
	6.54545	7.31252	6.74219	6.86239	8.46404	6.83222	5.5616	6.1094	7.0839	7.41576	5.23301	7.58721	7.96234	8.54599	6.25524	6.44884	7.56057	7.03664	5.10096	7.46292	8.5501	7.69255	6.60461	8.54194	7.18281	8.67858	5.30515	6.89677	6.80824	7.12847	7.8353	8.87996	8.91378	7.25435	7.29582	6.22822	6.12385	6.47481	6.6566	5.77219	6.94801	7.4646	5.64067	6.28703	6.94146	6.08818	7.95045	8.58248	8.95555
	6.62626	7.09144	6.53268	6.64862	8.21762	6.61964	5.38139	5.91502	6.86565	7.19433	5.06022	7.35993	7.72614	8.29938	6.05767	6.24633	7.33297	6.81992	4.93179	7.23819	8.30358	7.46435	6.39908	8.29329	6.9636	8.4289	5.1305	6.68558	6.59689	6.90973	7.60348	8.62983	8.65878	7.03411	7.07384	6.02942	5.92799	6.2721	6.44898	5.58516	6.73512	7.23894	5.45538	6.08859	6.72969	5.89464	7.71481	8.33605	8.70048
	6.70707	6.87731	6.32991	6.44174	7.97857	6.41397	5.20734	5.72711	6.65435	6.97977	4.89344	7.1397	7.49717	8.06007	5.86663	6.05048	7.11245	6.6101	4.76854	7.02047	8.0644	7.24319	6.20025	8.05201	6.75134	8.18659	4.9619	6.4812	6.39233	6.69795	7.37877	8.38695	8.41125	6.8208	6.85884	5.83724	5.73865	6.07601	6.24814	5.40445	6.52903	7.02038	5.27643	5.89671	6.52466	5.70755	7.48638	8.0969	8.45284
	6.78788	6.66992	6.13365	6.24155	7.74667	6.215	5.03921	5.54547	6.44979	6.77187	4.73246	6.92634	7.27523	7.82786	5.68191	5.86106	6.8988	6.40698	4.61098	6.80956	7.83235	7.02887	6.00792	7.81791	6.5458	7.95146	4.79916	6.28342	6.19435	6.49294	7.16097	8.15115	8.17101	6.61419	6.65063	5.65146	5.5556	5.88633	6.05386	5.22985	6.32953	6.80872	5.10361	5.71119	6.32616	5.5267	7.26494	7.86484	8.21242
	6.86869	6.46907	5.9437	6.04783	7.52174	6.02252	4.87681	5.36987	6.25175	6.57044	4.57708	6.71963	7.06011	7.60255	5.50329	5.67788	6.69182	6.21034	4.45889	6.60525	7.60724	6.8212	5.82187	7.59079	6.34678	7.72332	4.64203	6.09204	6.00274	6.29449	6.94989	7.92224	7.93785	6.41409	6.449	5.47189	5.37864	5.70285	5.86594	5.06113	6.13642	6.60375	4.93669	5.53179	6.13398	5.35187	7.0503	7.63966	7.97905
	6.94949	6.27455	5.75983	5.86037	7.30358	5.83632	4.71992	5.20011	6.06002	6.37526	4.42706	6.51936	6.85162	7.38394	5.33056	5.50072	6.49131	6.01998	4.31207	6.40733	7.38888	6.61996	5.6419	7.37045	6.15408	7.50197	4.49032	5.90685	5.81729	6.10239	6.74531	7.70002	7.71158	6.22028	6.25373	5.2983	5.20754	5.52535	5.68417	4.89807	5.94947	6.40527	4.77547	5.35832	5.94791	5.18285	6.84226	7.42118	7.75253
	7.0303	6.08614	5.58184	5.67896	7.09198	5.65619	4.56831	5.03596	5.87439	6.18613	4.28219	6.32534	6.64955	7.17184	5.16351	5.32936	6.29705	5.83567	4.17029	6.21559	7.17707	6.42495	5.46778	7.1567	5.96748	7.28721	4.34379	5.72764	5.63777	5.91642	6.54705	7.4843	7.49202	6.03256	6.06461	5.13047	5.0421	5.35361	5.50833	4.74047	5.76848	6.21307	4.61973	5.19055	5.76774	5.01943	6.64061	7.20919	7.53265
	7.11111	5.90364	5.40951	5.50338	6.88674	5.48192	4.42176	4.87721	5.69465	6.00283	4.14226	6.13735	6.45369	6.96604	5.00191	5.16358	6.10883	5.65721	4.03332	6.02983	6.9716	6.23596	5.29931	6.94932	5.78676	7.07884	4.20223	5.55421	5.46397	5.73637	6.35487	7.27487	7.27895	5.85071	5.88144	4.96818	4.88208	5.18742	5.33822	4.58809	5.59324	6.02694	4.46923	5.02827	5.59324	4.86139	6.44515	7.00349	7.31922
	7.19192	5.72682	5.2426	5.33342	6.68765	5.31329	4.28005	4.72363	5.52058	5.82514	4.00703	5.95517	6.26382	6.76633	4.84554	5.00318	5.92644	5.48437	3.90095	5.84981	6.77227	6.05279	5.13627	6.7481	5.61171	6.87665	4.06542	5.38634	5.29568	5.56204	6.16859	7.07154	7.07219	5.67451	5.70399	4.81123	4.72727	5.02655	5.17361	4.44071	5.42352	5.84668	4.32376	4.87126	5.42421	4.7085	6.25565	6.80388	7.11205
	7.27273	5.55548	5.08091	5.16884	6.49451	5.15009	4.14296	4.575	5.35195	5.65285	3.87628	5.77859	6.07975	6.5725	4.69419	4.84792	5.74967	5.31693	3.77293	5.67534	6.57888	5.87521	4.97844	6.55285	5.44211	6.68044	3.93312	5.22381	5.13267	5.39319	5.98797	6.87409	6.87151	5.50374	5.53205	4.65938	4.57744	4.87079	5.01428	4.29811	5.25911	5.67207	4.1831	4.71929	5.26042	4.56054	6.07191	6.61014	6.9109
	7.35354	5.38939	4.9242	5.00944	6.30709	4.99209	4.01024	4.43109	5.18854	5.48573	3.74977	5.6074	5.90125	6.38434	4.54762	4.69758	5.57828	5.15468	3.64904	5.50619	6.3912	5.70301	4.82559	6.36333	5.27774	6.49	3.80511	5.0664	4.97471	5.22961	5.81282	6.68232	6.67672	5.33818	5.3654	4.5124	4.43236	4.71991	4.86002	4.16005	5.09977	5.50289	4.04701	4.57213	5.10163	4.41727	5.89372	6.42206	6.71559
	7.43434	5.22832	4.77224	4.85498	6.12519	4.83907	3.88166	4.29167	5.03013	5.32355	3.62726	5.44136	5.72809	6.20162	4.40559	4.55193	5.41206	4.99738	3.52903	5.34212	6.20903	5.53596	4.67749	6.17933	5.11836	6.3051	3.68113	4.91389	4.82157	5.07107	5.64289	6.49601	6.4876	5.17759	5.2038	4.37008	4.2918	4.57366	4.71059	4.02629	4.94529	5.33892	3.91526	4.42956	4.94763	4.27848	5.72084	6.23942	6.52589
	7.51515	5.07203	4.62478	4.70523	5.94857	4.6908	3.75697	4.15649	4.87648	5.16607	3.5085	5.28025	5.56006	6.02411	4.26786	4.41072	5.25078	4.84479	3.41265	5.18291	6.03214	5.37383	4.53391	6.00063	4.96376	6.12553	3.56095	4.76604	4.67301	4.91734	5.47796	6.31492	6.30392	5.02175	5.04702	4.23216	4.15551	4.43181	4.56576	3.89659	4.79542	5.17993	3.7876	4.29133	4.79817	4.1439	5.55304	6.06199	6.34158
	7.59596	4.9203	4.48159	4.55994	5.777	4.54704	3.63591	4.02529	4.72734	5.01305	3.39325	5.12382	5.39692	5.8516	4.13419	4.27372	5.09419	4.69667	3.29964	5.02832	5.8603	5.21638	4.3946	5.82699	4.81367	5.95105	3.44431	4.62261	4.5288	4.76818	5.3178	6.13884	6.12548	4.87041	4.89483	4.09841	4.02325	4.29411	4.42528	3.77071	4.64991	5.02569	3.6638	4.15719	4.65299	4.01329	5.39011	5.88955	6.16243
	7.67677	4.77285	4.34241	4.41887	5.61026	4.40755	3.51822	3.89784	4.58248	4.86422	3.28124	4.97184	5.23842	5.68383	4.00432	4.14067	4.94205	4.55278	3.18975	4.87809	5.69328	5.06337	4.2593	5.65819	4.66786	5.78144	3.33095	4.48335	4.38867	4.62334	5.16215	5.96752	5.95202	4.72332	4.74698	3.96857	3.89477	4.16031	4.28891	3.64838	4.50851	4.87596	3.54359	4.02688	4.51185	3.88639	5.23179	5.72185	5.98821
	7.75758	4.62945	4.20698	4.28176	5.44809	4.27206	3.40364	3.77386	4.44164	4.71934	3.17221	4.82404	5.08433	5.52055	3.87799	4.01131	4.79411	4.41286	3.08274	4.73198	5.53083	4.91454	4.12775	5.49397	4.52606	5.61644	3.22061	4.34801	4.25237	4.48258	5.01078	5.80071	5.78332	4.58022	4.60321	3.84238	3.7698	4.03014	4.15639	3.52934	4.37097	4.73048	3.42674	3.90015	4.37448	3.76294	5.07783	5.55864	5.81868
	7.83838	4.48983	4.07504	4.14836	5.29024	4.14033	3.29192	3.65309	4.30456	4.57813	3.06593	4.68016	4.93438	5.36152	3.75492	3.88537	4.65011	4.27665	2.97836	4.58972	5.37269	4.76962	3.9997	5.33408	4.38803	5.4558	3.11306	4.21631	4.11964	4.34562	4.86341	5.63815	5.61912	4.44084	4.46325	3.71959	3.64809	3.90335	4.02745	3.41336	4.23701	4.589	3.31297	3.77673	4.24062	3.64268	4.92798	5.39966	5.65358
	7.91919	4.3537	3.94634	4.01841	5.13645	4.01208	3.18283	3.53528	4.17097	4.44032	2.96218	4.53995	4.78831	5.20647	3.63488	3.76259	4.50978	4.14388	2.87643	4.45104	5.2186	4.62835	3.87486	5.17826	4.25348	5.29927	3.00807	4.08797	3.99022	4.21221	4.71978	5.47957	5.45917	4.30493	4.32686	3.59993	3.52939	3.77966	3.90183	3.30018	4.10638	4.45125	3.20206	3.65636	4.10999	3.52535	4.78197	5.24466	5.49265
	8	4.22082	3.82062	3.89163	4.98646	3.88705	3.07617	3.42018	4.04062	4.30564	2.86078	4.40312	4.64585	5.05512	3.51759	3.64272	4.37286	4.0143	2.7768	4.31568	5.0683	4.49045	3.75298	5.02626	4.12215	5.14656	2.90545	3.96274	3.86386	4.08207	4.57961	5.3247	5.30319	4.17222	4.19375	3.48316	3.41346	3.65883	3.77926	3.18961	3.97879	4.31696	3.0938	3.53879	3.98233	3.41072	4.63952	5.09335	5.33563
[truncated: 53 more columns]

## Sheet: Figure 4b
Fig. 4b	time	1	2	3	4	5	6	7	8	9	10	11	12	13	14	15	16	17	18	19	20	21	22	23	24	25	26	27	28	29	30	31	32	33	34	35	36	37	38	39	40	41	42	43	44	45	46	47	48
Ks abundance	0	33.3144	36.3023	35.5851	32.4269	31.0038	32.574	31.9835	32.0686	33.269	32.3808	33.8169	30.8626	31.8496	35.4468	36.2843	34.6172	31.9924	31.489	31.3855	32.1242	35.5135	32.6251	33.2701	35.5845	32.522	36.4445	31.8649	33.3989	30.8126	33.5756	34.5975	26.3734	31.1841	35.6189	33.8534	29.7306	36.2757	32.2747	34.3425	32.7441	34.38	35.9874	30.6503	30.6998	35.2843	30.1406	32.8548	30.7612
100 replicates	0.09091	33.1858	36.1633	35.4511	32.2981	30.8767	32.4407	31.8545	31.9408	33.138	32.2449	33.6782	30.7369	31.7163	35.3137	36.1449	34.4813	31.8563	31.3635	31.2577	31.9946	35.3787	32.4912	33.1387	35.4443	32.3923	36.3017	31.7326	33.2668	30.6826	33.4435	34.461	26.2564	31.0567	35.4857	33.7118	29.6049	36.1386	32.1432	34.206	32.6174	34.2471	35.8488	30.5273	30.567	35.144	30.0186	32.7188	30.634
OD=10-4	0.18182	33.0575	36.0246	35.3173	32.1695	30.7499	32.3076	31.7258	31.8133	33.0072	32.1094	33.5397	30.6113	31.5834	35.1808	36.0058	34.3455	31.7205	31.2382	31.1302	31.8652	35.2441	32.3576	33.0075	35.3045	32.263	36.1591	31.6007	33.135	30.5529	33.3117	34.3248	26.1397	30.9295	35.3528	33.5706	29.4795	36.0017	32.0119	34.0699	32.4909	34.1145	35.7106	30.4046	30.4345	35.004	29.8968	32.5831	30.5071
	0.27273	32.9292	35.886	35.1836	32.041	30.6232	32.1747	31.5972	31.6859	32.8765	31.9739	33.4014	30.4859	31.4506	35.048	35.8667	34.2099	31.5848	31.1131	31.0029	31.736	35.1096	32.2241	32.8765	35.1647	32.1337	36.0167	31.4688	33.0033	30.4233	33.18	34.1888	26.0232	30.8025	35.22	33.4295	29.3542	35.8649	31.8807	33.9338	32.3645	33.982	35.5724	30.2819	30.3021	34.8641	29.7751	32.4475	30.3804
	0.36364	32.801	35.7474	35.0499	31.9125	30.4966	32.0418	31.4687	31.5585	32.7459	31.8386	33.2631	30.3605	31.3179	34.9153	35.7276	34.0742	31.4492	30.988	30.8756	31.6068	34.9751	32.0906	32.7454	35.0249	32.0045	35.8742	31.3371	32.8716	30.2938	33.0483	34.0528	25.9068	30.6755	35.0871	33.2884	29.229	35.7281	31.7496	33.7977	32.2382	33.8495	35.4343	30.1594	30.1699	34.7242	29.6535	32.3119	30.2537
	0.45455	32.6728	35.6088	34.9162	31.784	30.3701	31.909	31.3402	31.4312	32.6152	31.7033	33.1249	30.2352	31.1852	34.7825	35.5886	33.9386	31.3137	30.863	30.7484	31.4777	34.8406	31.9573	32.6145	34.8851	31.8754	35.7318	31.2053	32.7399	30.1644	32.9167	33.9168	25.7905	30.5486	34.9542	33.1474	29.1038	35.5913	31.6186	33.6617	32.1119	33.717	35.2961	30.0369	30.0378	34.5844	29.5319	32.1764	30.1271
	0.54545	32.5446	35.4703	34.7824	31.6556	30.2436	31.7762	31.2118	31.3039	32.4847	31.5681	32.9867	30.1099	31.0526	34.6498	35.4495	33.803	31.1783	30.738	30.6212	31.3486	34.7061	31.824	32.4835	34.7454	31.7462	35.5894	31.0737	32.6083	30.035	32.785	33.7808	25.6744	30.4217	34.8214	33.0065	28.9788	35.4545	31.4876	33.5257	31.9857	33.5846	35.1581	29.9144	29.9058	34.4446	29.4104	32.041	30.0005
	0.63636	32.4164	35.3317	34.6487	31.5272	30.1171	31.6435	31.0834	31.1767	32.3541	31.433	32.8486	29.9847	30.9201	34.517	35.3105	33.6675	31.043	30.613	30.4942	31.2196	34.5716	31.6908	32.3526	34.6056	31.6172	35.447	30.9421	32.4768	29.9058	32.6534	33.6449	25.5584	30.2949	34.6885	32.8657	28.8539	35.3177	31.3566	33.3898	31.8594	33.4521	35.02	29.792	29.7739	34.3048	29.289	31.9057	29.874
	0.72727	32.2883	35.1932	34.515	31.3988	29.9908	31.5109	30.9552	31.0495	32.2236	31.2979	32.7106	29.8596	30.7877	34.3843	35.1714	33.532	30.9078	30.4882	30.3672	31.0907	34.4371	31.5576	32.2217	34.4659	31.4882	35.3047	30.8106	32.3453	29.7766	32.5219	33.509	25.4425	30.1682	34.5556	32.7249	28.7291	35.1809	31.2258	33.2539	31.7333	33.3197	34.8819	29.6697	29.6421	34.1651	29.1676	31.7705	29.7476
	0.81818	32.1602	35.0547	34.3813	31.2705	29.8645	31.3784	30.827	30.9224	32.0932	31.163	32.5726	29.7346	30.6554	34.2516	35.0324	33.3965	30.7728	30.3634	30.2403	30.9619	34.3026	31.4246	32.0909	34.3263	31.3593	35.1623	30.6792	32.2139	29.6475	32.3903	33.3732	25.3268	30.0416	34.4228	32.5842	28.6044	35.0442	31.095	33.1181	31.6072	33.1874	34.7439	29.5474	29.5104	34.0254	29.0463	31.6353	29.6213
	0.90909	32.0322	34.9163	34.2476	31.1423	29.7384	31.2459	30.6989	30.7954	31.9628	31.0281	32.4348	29.6096	30.5232	34.119	34.8935	33.2611	30.6378	30.2387	30.1135	30.8331	34.1682	31.2917	31.9602	34.1867	31.2304	35.0201	30.548	32.0825	29.5185	32.2589	33.2375	25.2112	29.9151	34.29	32.4436	28.4798	34.9074	30.9643	32.9823	31.4812	33.0551	34.606	29.4253	29.3789	33.8858	28.9251	31.5003	29.4952
	1	31.9043	34.778	34.114	31.0142	29.6123	31.1136	30.5709	30.6685	31.8326	30.8935	32.297	29.4848	30.3911	33.9864	34.7546	33.1258	30.503	30.1141	29.9868	30.7045	34.0338	31.1588	31.8296	34.0472	31.1017	34.8779	30.4168	31.9513	29.3897	32.1275	33.1018	25.0958	29.7886	34.1573	32.3031	28.3553	34.7708	30.8337	32.8466	31.3553	32.9228	34.4682	29.3032	29.2476	33.7463	28.804	31.3654	29.3691
	1.09091	31.7764	34.6397	33.9805	30.8861	29.4864	30.9814	30.4431	30.5417	31.7024	30.7589	32.1594	29.3601	30.2592	33.854	34.6158	32.9905	30.3684	29.9896	29.8602	30.576	33.8995	31.0261	31.699	33.9078	30.9731	34.7358	30.2858	31.8201	29.261	31.9962	32.9663	24.9806	29.6623	34.0246	32.1628	28.231	34.6342	30.7033	32.7111	31.2294	32.7907	34.3304	29.1813	29.1165	33.6068	28.683	31.2306	29.2432
	1.18182	31.6486	34.5016	33.847	30.7582	29.3606	30.8493	30.3153	30.4149	31.5724	30.6245	32.0219	29.2355	30.1274	33.7216	34.477	32.8554	30.2339	29.8652	29.7338	30.4476	33.7652	30.8936	31.5686	33.7685	30.8446	34.5939	30.1548	31.689	29.1325	31.865	32.8309	24.8656	29.5362	33.892	32.0226	28.1069	34.4977	30.5729	32.5756	31.1037	32.6586	34.1928	29.0595	28.9855	33.4675	28.5621	31.0959	29.1174
	1.27273	31.521	34.3636	33.7137	30.6303	29.235	30.7174	30.1878	30.2884	31.4425	30.4902	31.8846	29.111	29.9958	33.5893	34.3384	32.7204	30.0996	29.741	29.6076	30.3194	33.6311	30.7612	31.4383	33.6293	30.7162	34.452	30.0241	31.5582	29.0041	31.734	32.6957	24.7507	29.4102	33.7595	31.8826	27.9829	34.3613	30.4428	32.4403	30.9781	32.5267	34.0553	28.9378	28.8547	33.3284	28.4414	30.9615	28.9918
	1.36364	31.3935	34.2257	33.5805	30.5026	29.1095	30.5857	30.0604	30.162	31.3127	30.3562	31.7475	28.9867	29.8643	33.4572	34.1999	32.5855	29.9655	29.6169	29.4815	30.1913	33.4971	30.6291	31.3081	33.4903	30.5881	34.3103	29.8936	31.4274	28.8759	31.6031	32.5606	24.6361	29.2843	33.6271	31.7427	27.8592	34.225	30.3128	32.3052	30.8527	32.395	33.918	28.8163	28.7242	33.1894	28.3208	30.8273	28.8664
	1.45455	31.2661	34.088	33.4473	30.3751	28.9842	30.4541	29.9332	30.0357	31.1831	30.2223	31.6105	28.8625	29.7331	33.3252	34.0616	32.4508	29.8316	29.493	29.3556	30.0634	33.3632	30.497	31.1781	33.3514	30.46	34.1688	29.7631	31.2968	28.7478	31.4723	32.4257	24.5217	29.1587	33.4949	31.6031	27.7356	34.0888	30.183	32.1702	30.7275	32.2633	33.7808	28.695	28.5939	33.0505	28.2004	30.6932	28.7411
	1.54545	31.1389	33.9505	33.3144	30.2477	28.8591	30.3227	29.8062	29.9096	31.0536	30.0887	31.4737	28.7386	29.602	33.1934	33.9234	32.3162	29.698	29.3693	29.2299	29.9358	33.2294	30.3652	31.0483	33.2127	30.3322	34.0274	29.633	31.1664	28.62	31.3416	32.291	24.4075	29.0332	33.3628	31.4636	27.6123	33.9528	30.0533	32.0354	30.6024	32.1318	33.6438	28.5738	28.4638	32.9119	28.0801	30.5593	28.616
	1.63636	31.0118	33.8132	33.1816	30.1204	28.7342	30.1916	29.6794	29.7837	30.9244	29.9553	31.3372	28.6148	29.4712	33.0618	33.7854	32.1818	29.5646	29.2458	29.1045	29.8083	33.0959	30.2337	30.9186	33.0742	30.2046	33.8863	29.503	31.0362	28.4924	31.2112	32.1565	24.2936	28.9079	33.2308	31.3244	27.4891	33.817	29.9239	31.9007	30.4775	32.0005	33.507	28.4529	28.334	32.7734	27.96	30.4257	28.4912
	1.72727	30.885	33.6761	33.049	29.9934	28.6096	30.0607	29.5528	29.658	30.7953	29.8221	31.2009	28.4912	29.3407	32.9303	33.6475	32.0477	29.4314	29.1224	28.9792	29.681	32.9625	30.1024	30.7892	32.9359	30.0771	33.7453	29.3732	30.9062	28.365	31.0809	32.0222	24.1798	28.7828	33.0991	31.1854	27.3663	33.6814	29.7947	31.7663	30.3528	31.8694	33.3705	28.3321	28.2044	32.6352	27.8402	30.2923	28.3666
	1.81818	30.7583	33.5393	32.9166	29.8665	28.4851	29.93	29.4265	29.5325	30.6665	29.6892	31.0648	28.3679	29.2103	32.7991	33.5099	31.9137	29.2985	28.9993	28.8542	29.554	32.8293	29.9713	30.66	32.7978	29.95	33.6046	29.2438	30.7765	28.2379	30.9509	31.8882	24.0664	28.658	32.9675	31.0467	27.2436	33.546	29.6657	31.6322	30.2284	31.7385	33.2342	28.2116	28.0752	32.4972	27.7205	30.1592	28.2422
	1.90909	30.6319	33.4027	32.7844	29.7399	28.3609	29.7996	29.3005	29.4073	30.538	29.5566	30.9291	28.2448	29.0803	32.6682	33.3726	31.78	29.166	28.8765	28.7295	29.4273	32.6963	29.8405	30.531	32.66	29.823	33.4642	29.1145	30.647	28.111	30.8211	31.7544	23.9533	28.5334	32.8362	30.9083	27.1213	33.4108	29.537	31.4983	30.1042	31.6079	33.0982	28.0913	27.9462	32.3595	27.6011	30.0264	28.1181
	2	30.5057	33.2664	32.6525	29.6135	28.237	29.6695	29.1747	29.2823	30.4097	29.4243	30.7936	28.1219	28.9506	32.5375	33.2355	31.6466	29.0337	28.7539	28.6051	29.3008	32.5636	29.71	30.4023	32.5224	29.6964	33.324	28.9856	30.5177	27.9844	30.6915	31.621	23.8404	28.4091	32.7052	30.7702	26.9992	33.276	29.4086	31.3647	29.9803	31.4775	32.9625	27.9712	27.8176	32.2221	27.4819	29.8938	27.9942
	2.09091	30.3798	33.1305	32.5209	29.4874	28.1134	29.5397	29.0492	29.1576	30.2817	29.2922	30.6585	27.9993	28.8211	32.4072	33.0987	31.5134	28.9018	28.6316	28.4809	29.1746	32.4312	29.5798	30.2738	32.3852	29.5701	33.1842	28.8569	30.3888	27.8581	30.5623	31.4878	23.7277	28.2851	32.5744	30.6324	26.8774	33.1413	29.2804	31.2314	29.8566	31.3474	32.8271	27.8514	27.6893	32.0849	27.363	29.7616	27.8707
	2.18182	30.2542	32.9948	32.3895	29.3615	27.99	29.4102	28.9241	29.0332	30.1539	29.1606	30.5236	27.8771	28.692	32.2771	32.9622	31.3806	28.7702	28.5095	28.3571	29.0488	32.299	29.45	30.1457	32.2482	29.444	33.0447	28.7286	30.2602	27.7321	30.4333	31.355	23.6154	28.1613	32.4439	30.4949	26.7559	33.007	29.1526	31.0983	29.7333	31.2176	32.692	27.7319	27.5614	31.9481	27.2443	29.6298	27.7474
	2.27273	30.1288	32.8596	32.2584	29.2359	27.867	29.281	28.7992	28.9091	30.0265	29.0292	30.3892	27.755	28.5632	32.1474	32.826	31.2481	28.639	28.3878	28.2336	28.9232	32.1671	29.3205	30.0179	32.1116	29.3183	32.9056	28.6006	30.1319	27.6064	30.3046	31.2226	23.5034	28.0379	32.3137	30.3578	26.6348	32.873	29.0251	30.9657	29.6103	31.0881	32.5573	27.6127	27.4338	31.8117	27.1259	29.4982	27.6245
	2.36364	30.0038	32.7248	32.1277	29.1106	27.7443	29.1522	28.6747	28.7853	29.8995	28.8983	30.2551	27.6334	28.4348	32.018	32.6903	31.1159	28.5081	28.2664	28.1104	28.798	32.0356	29.1914	29.8904	31.9754	29.1929	32.7669	28.4729	30.0039	27.4811	30.1762	31.0905	23.3917	27.9148	32.1839	30.2211	26.5139	32.7395	28.898	30.8334	29.4876	30.959	32.4231	27.4938	27.3066	31.6757	27.0078	29.3671	27.5019
	2.45455	29.8792	32.5903	31.9974	28.9856	27.6219	29.0238	28.5506	28.6619	29.7728	28.7677	30.1214	27.512	28.3068	31.8891	32.5549	30.9841	28.3777	28.1453	27.9876	28.6732	31.9045	29.0626	29.7633	31.8396	29.0679	32.6286	28.3456	29.8763	27.3561	30.0482	30.9589	23.2803	27.7921	32.0544	30.0848	26.3935	32.6062	28.7712	30.7015	29.3653	30.8302	32.2892	27.3753	27.1798	31.54	26.89	29.2364	27.3796
	2.54545	29.7548	32.4563	31.8674	28.861	27.4998	28.8957	28.4268	28.5387	29.6465	28.6375	29.9881	27.3909	28.1791	31.7605	32.4199	30.8527	28.2477	28.0246	27.8651	28.5487	31.7737	28.9343	29.6365	31.7042	28.9432	32.4907	28.2187	29.7491	27.2314	29.9205	30.8276	23.1691	27.6696	31.9253	29.9489	26.2733	32.4734	28.6447	30.57	29.2433	30.7018	32.1558	27.257	27.0534	31.4048	26.7725	29.1061	27.2577
	2.63636	29.6309	32.3228	31.7379	28.7367	27.3782	28.768	28.3034	28.416	29.5205	28.5077	29.8553	27.2702	28.0518	31.6323	32.2853	30.7217	28.1181	27.9042	27.743	28.4247	31.6433	28.8063	29.5101	31.5692	28.8189	32.3533	28.0921	29.6223	27.1071	29.7932	30.6968	23.0583	27.5476	31.7966	29.8134	26.1535	32.341	28.5187	30.4388	29.1217	30.5738	32.0228	27.1391	26.9274	31.27	26.6553	28.9762	27.1361
	2.72727	29.5073	32.1897	31.6087	28.6128	27.2568	28.6408	28.1804	28.2936	29.3949	28.3784	29.7229	27.1498	27.9249	31.5046	32.1512	30.5911	27.9888	27.7841	27.6212	28.3009	31.5133	28.6788	29.3841	31.4346	28.695	32.2163	27.9659	29.4959	26.9832	29.6663	30.5664	22.9477	27.4259	31.6683	29.6784	26.0341	32.209	28.393	30.3082	29.0005	30.4461	31.8903	27.0215	26.8018	31.1356	26.5385	28.8467	27.0149
	2.81818	29.384	32.0571	31.48	28.4892	27.1358	28.5139	28.0578	28.1715	29.2698	28.2494	29.5909	27.0298	27.7984	31.3773	32.0175	30.4609	27.8601	27.6644	27.4999	28.1776	31.3838	28.5517	29.2584	31.3006	28.5715	32.0799	27.8402	29.3698	26.8596	29.5398	30.4365	22.8374	27.3045	31.5405	29.5438	25.9149	32.0775	28.2677	30.1779	28.8796	30.319	31.7583	26.9042	26.6766	31.0018	26.4219	28.7176	26.8941
	2.90909	29.2612	31.925	31.3517	28.366	27.0152	28.3874	27.9355	28.0499	29.145	28.1209	29.4594	26.9101	27.6723	31.2505	31.8843	30.3312	27.7317	27.5451	27.3788	28.0546	31.2547	28.425	29.1332	31.1669	28.4483	31.9439	27.7148	29.2442	26.7365	29.4137	30.307	22.7273	27.1835	31.4131	29.4097	25.7962	31.9465	28.1428	30.0481	28.759	30.1922	31.6268	26.7873	26.5518	30.8684	26.3057	28.589	26.7736
	3	29.1387	31.7934	31.2239	28.2432	26.8949	28.2614	27.8135	27.9286	29.0206	27.9928	29.3284	26.7908	27.5466	31.1241	31.7516	30.2019	27.6038	27.426	27.2581	27.932	31.126	28.2986	29.0084	31.0338	28.3255	31.8085	27.5898	29.119	26.6137	29.288	30.1779	22.6175	27.0628	31.2861	29.2761	25.6776	31.816	28.0183	29.9187	28.6389	30.0658	31.4957	26.6706	26.4273	30.7355	26.1898	28.4607	26.6534
	3.09091	29.0166	31.6623	31.0965	28.1207	26.7749	28.1357	27.6919	27.8076	28.8966	27.8651	29.1977	26.6717	27.4213	30.9981	31.6194	30.073	27.4763	27.3073	27.1377	27.8098	30.9978	28.1727	28.884	30.9012	28.2031	31.6736	27.4652	28.9942	26.4912	29.1627	30.0494	22.5077	26.9425	31.1596	29.143	25.5594	31.6859	27.8942	29.7898	28.519	29.9399	31.3652	26.5542	26.3032	30.603	26.0741	28.3329	26.5335
	3.18182	28.8949	31.5317	30.9696	27.9986	26.6552	28.0104	27.5706	27.6869	28.773	27.7378	29.0676	26.553	27.2964	30.8726	31.4877	29.9446	27.3491	27.1888	27.0176	27.6878	30.87	28.0471	28.7599	30.769	28.081	31.5392	27.3409	28.8697	26.3691	29.0378	29.9212	22.3981	26.8224	31.0335	29.0103	25.4414	31.5563	27.7704	29.6613	28.3994	29.8143	31.2351	26.438	26.1793	30.4711	25.9587	28.2055	26.4139
	3.27273	28.7735	31.4016	30.843	27.8768	26.5358	27.8854	27.4495	27.5665	28.6496	27.6108	28.9378	26.4345	27.1717	30.7474	31.3565	29.8166	27.2222	27.0705	26.8976	27.5661	30.7427	27.9218	28.6361	30.6373	27.9591	31.4053	27.2169	28.7456	26.2472	28.9132	29.7934	22.2884	26.7026	30.9078	28.8781	25.3236	31.4271	27.6469	29.5332	28.2801	29.6891	31.1054	26.322	26.0557	30.3396	25.8435	28.0784	26.2945
	3.36364	28.6523	31.2718	30.7169	27.7553	26.4165	27.7607	27.3286	27.4463	28.5266	27.4842	28.8084	26.3162	27.0473	30.6225	31.2257	29.689	27.0957	26.9524	26.7779	27.4446	30.6157	27.7968	28.5127	30.5061	27.8375	31.2719	27.0932	28.6217	26.1256	28.789	29.6659	22.1787	26.583	30.7825	28.7463	25.2059	31.2984	27.5237	29.4055	28.1609	29.5643	30.9762	26.2061	25.9323	30.2085	25.7284	27.9516	26.1753
	3.45455	28.5314	31.1425	30.5911	27.6341	26.2973	27.6362	27.2078	27.3264	28.4037	27.3578	28.6794	26.198	26.9232	30.498	31.0954	29.5617	26.9694	26.8344	26.6581	27.3232	30.4892	27.672	28.3895	30.3753	27.716	31.139	26.9698	28.4981	26.0042	28.6651	29.5387	22.0688	26.4636	30.6575	28.6149	25.0882	31.1701	27.4007	29.2781	28.0418	29.4398	30.8473	26.0903	25.809	30.0778	25.6135	27.8251	26.0562
	3.54545	28.4106	31.0134	30.4656	27.513	26.1782	27.5119	27.087	27.2064	28.2811	27.2316	28.5506	26.0799	26.7991	30.3737	30.9654	29.4347	26.8432	26.7164	26.5384	27.2019	30.3629	27.5473	28.2665	30.2448	27.5946	31.0065	26.8465	28.3746	25.8829	28.5413	29.4117	21.9586	26.3441	30.5328	28.4838	24.9704	31.0422	27.2778	29.1509	27.9227	29.3154	30.7186	25.9744	25.6856	29.9475	25.4985	27.6987	25.937
	3.63636	28.2898	30.8845	30.3403	27.3921	26.059	27.3876	26.966	27.0865	28.1584	27.1055	28.4219	25.9617	26.6751	30.2494	30.8358	29.3079	26.717	26.5983	26.4184	27.0804	30.2369	27.4226	28.1435	30.1146	27.4731	30.8743	26.7231	28.2511	25.7617	28.4177	29.2848	21.8479	26.2246	30.4083	28.353	24.8524	30.9145	27.1549	29.0239	27.8034	29.1912	30.5901	25.8583	25.5621	29.8174	25.3834	27.5723	25.8177
	3.72727	28.169	30.7557	30.2152	27.2712	25.9396	27.2632	26.8447	26.9664	28.0357	26.9793	28.2933	25.8434	26.551	30.1251	30.7064	29.1812	26.5907	26.4798	26.2981	26.9588	30.1111	27.2977	28.0205	29.9846	27.3514	30.7423	26.5998	28.1275	25.6403	28.2942	29.1578	21.7365	26.1048	30.2839	28.2223	24.734	30.7869	27.0319	28.8969	27.6838	29.067	30.4616	25.7418	25.4383	29.6874	25.268	27.4459	25.6982
	3.81818	28.048	30.6268	30.09	27.1502	25.8197	27.1386	26.723	26.846	27.9127	26.853	28.1647	25.7248	26.4266	30.0006	30.577	29.0545	26.4642	26.3609	26.1772	26.8367	29.9853	27.1724	27.8973	29.8547	27.2294	30.6105	26.4762	28.0037	25.5187	28.1706	29.0307	21.6242	25.9847	30.1595	28.0917	24.615	30.6594	26.9086	28.7699	27.5636	28.9427	30.333	25.6248	25.3139	29.5575	25.1522	27.3192	25.5782
	3.90909	27.9266	30.4976	29.9647	27.029	25.6993	27.0135	26.6005	26.725	27.7892	26.7263	28.0358	25.6056	26.3018	29.8757	30.4477	28.9276	26.3371	26.2413	26.0556	26.7139	29.8594	27.0467	27.7738	29.7248	27.1067	30.4786	26.3521	27.8794	25.3967	28.0467	28.9031	21.5108	25.864	30.0348	27.961	24.4952	30.5318	26.7849	28.6426	27.4427	28.8181	30.204	25.507	25.1888	29.4274	25.0358	27.192	25.4575
	4	27.8046	30.368	29.839	26.9074	25.578	26.8878	26.477	26.6034	27.6652	26.5991	27.9064	25.4857	26.1763	29.7501	30.3181	28.8004	26.2094	26.1207	25.9329	26.5903	29.7332	26.9201	27.6497	29.5946	26.9832	30.3465	26.2275	27.7545	25.2741	27.9224	28.7748	21.3958	25.7426	29.9097	27.83	24.3743	30.4039	26.6605	28.5148	27.3207	28.693	30.0745	25.3882	25.0627	29.297	24.9186	27.0642	25.3358
	4.09091	27.6817	30.2376	29.7128	26.7852	25.4557	26.7612	26.3522	26.4807	27.5401	26.4711	27.7764	25.3648	26.0499	29.6236	30.1882	28.6726	26.0808	25.999	25.8088	26.4655	29.6065	26.7925	27.5247	29.464	26.8585	30.214	26.102	27.6286	25.1507	27.7975	28.6456	21.2791	25.62	29.784	27.6985	24.2521	30.2754	26.5352	28.3863	27.1974	28.5671	29.9442	25.268	24.9353	29.166	24.8003	26.9354	25.213
	4.18182	27.5576	30.1061	29.5857	26.662	25.3318	26.6334	26.2258	26.3567	27.4139	26.3419	27.6453	25.2426	25.9223	29.4959	30.0575	28.5439	25.9508	25.8756	25.6829	26.3391	29.479	26.6635	27.3986	29.3327	26.7324	30.0807	25.9753	27.5014	25.0261	27.6716	28.5152	21.1601	25.496	29.6573	27.5663	24.128	30.1461	26.4086	28.2569	27.0723	28.4401	29.8126	25.1461	24.8062	29.0343	24.6806	26.8053	25.0886
	4.27273	27.4321	29.9732	29.4574	26.5377	25.2062	26.504	26.0972	26.2311	27.286	26.2114	27.513	25.1188	25.7931	29.3665	29.926	28.4141	25.8192	25.7502	25.5549	26.2109	29.3505	26.5327	27.271	29.2004	26.6044	29.9465	25.8471	27.3726	24.9	27.5445	28.3831	21.0385	25.3702	29.5294	27.433	24.0018	30.0158	26.2804	28.1261	26.945	28.3118	29.6795	25.0222	24.6749	28.9013	24.559	26.6736	24.9623
	4.36364	27.3046	29.8384	29.3276	26.4119	25.0784	26.3726	25.9661	26.1033	27.1562	26.0789	27.379	24.993	25.6619	29.235	29.7931	28.2828	25.6856	25.6224	25.4242	26.0801	29.2206	26.3996	27.1416	29.0667	26.474	29.8109	25.7171	27.2416	24.7721	27.4157	28.2489	20.9137	25.2422	29.3998	27.2984	23.873	29.8839	26.1501	27.9936	26.815	28.1817	29.5444	24.8957	24.5411	28.7669	24.4353	26.5398	24.8335
	4.45455	27.1747	29.7012	29.1957	26.2841	24.9477	26.2387	25.8318	25.973	27.0237	25.9442	27.2428	24.8646	25.5282	29.1009	29.6584	28.1494	25.5493	25.4916	25.2903	25.9465	29.0888	26.2638	27.0098	28.9313	26.3408	29.6735	25.5846	27.1081	24.6419	27.2849	28.1121	20.7852	25.1114	29.268	27.162	23.7409	29.75	26.0174	27.8589	26.6818	28.0493	29.4067	24.766	24.4042	28.6304	24.3088	26.4034	24.7018
	4.54545	27.0419	29.5611	29.0614	26.154	24.8138	26.1019	25.6939	25.8395	26.8883	25.8067	27.104	24.7331	25.3915	28.9636	29.5215	28.0137	25.41	25.3572	25.1526	25.8093	28.9548	26.1247	26.8752	28.7937	26.2042	29.5339	25.4492	26.9715	24.5089	27.1516	27.9721	20.6523	24.9774	29.1336	27.0234	23.6051	29.6137	25.8816	27.7215	26.5446	27.9141	29.2659	24.6326	24.2635	28.4916	24.1791	26.2639	24.5667
	4.63636	26.9056	29.4174	28.9241	26.021	24.6761	25.9615	25.5516	25.7023	26.7492	25.6659	26.9621	24.5981	25.2513	28.8224	29.382	27.875	25.2671	25.2187	25.0104	25.668	28.818	25.9816	26.7372	28.6533	26.0635	29.3915	25.3104	26.8312	24.3726	27.0153	27.8284	20.5145	24.8396	28.9961	26.8821	23.465	29.4744	25.7422	27.5809	26.4029	27.7757	29.1215	24.495	24.1185	28.3498	24.0457	26.1207	24.4274
	4.72727	26.7651	29.2694	28.783	25.8845	24.5337	25.8167	25.4041	25.5607	26.6057	25.521	26.8163	24.4588	25.1069	28.6766	29.239	27.7326	25.1197	25.0751	24.8628	25.5218	28.6776	25.8339	26.595	28.5096	25.918	29.2455	25.1675	26.6864	24.2324	26.8752	27.6801	20.3708	24.6972	28.8546	26.7374	23.3196	29.3314	25.5984	27.4363	26.2558	27.6331	28.9724	24.3522	23.9684	28.2043	23.9077	25.9731	24.2833
	4.81818	26.6196	29.1163	28.6375	25.7439	24.3859	25.667	25.2505	25.4138	26.457	25.3714	26.6658	24.3145	24.9574	28.5254	29.092	27.5859	24.9672	24.9258	24.7092	25.3698	28.5331	25.6807	26.4479	28.3618	25.7668	29.0954	25.0198	26.5363	24.0875	26.7307	27.5264	20.2207	24.5494	28.7085	26.5887	23.1683	29.1839	25.4496	27.2871	26.1024	27.4857	28.8181	24.2034	23.8124	28.0544	23.7645	25.8202	24.1336
	4.90909	26.4686	28.9574	28.4869	25.5985	24.2321	25.5116	25.0903	25.2611	26.3026	25.2164	26.5102	24.1645	24.8024	28.3681	28.9404	27.4342	24.809	24.7701	24.5488	25.2115	28.3838	25.5214	26.2954	28.2093	25.6094	28.9406	24.8666	26.3803	23.9373	26.5812	27.3667	20.0633	24.3956	28.5571	26.4354	23.0104	29.0315	25.2951	27.1326	25.942	27.3329	28.6579	24.0481	23.6499	27.8995	23.6153	25.6616	23.9775
	5	26.3109	28.7918	28.3303	25.4474	24.0713	25.3495	24.9224	25.1016	26.1414	25.0552	26.3485	24.0078	24.6408	28.2036	28.7832	27.2767	24.6441	24.6069	24.3805	25.0457	28.2288	25.3549	26.1364	28.0513	25.4446	28.7801	24.7069	26.2174	23.7808	26.4258	27.1999	19.8976	24.2349	28.3994	26.2768	22.8449	28.873	25.1339	26.9718	25.7736	27.1737	28.4905	23.8851	23.4798	27.7388	23.4592	25.4961	23.8143
	5.09091	26.1456	28.6182	28.1666	25.2899	23.9025	25.1798	24.7457	24.9342	25.9723	24.8867	26.1797	23.8437	24.4716	28.0308	28.6194	27.1123	24.4715	24.4351	24.2034	24.8714	28.067	25.1803	25.9698	27.8867	25.2714	28.6128	24.5399	26.0466	23.6174	26.2634	27.025	19.723	24.0662	28.2343	26.1117	22.6707	28.7075	24.9649	26.8037	25.5959	27.007	28.315	23.7135	23.3011	27.571	23.2954	25.3227	23.6426
	5.18182	25.9719	28.4359	27.9951	25.1251	23.7249	25.0018	24.5594	24.7582	25.7946	24.7102	26.003	23.6712	24.2942	27.8488	28.4483	26.9404	24.2904	24.2541	24.0165	24.688	27.8979	24.9967	25.7951	27.715	25.0891	28.4382	24.3649	25.867	23.4462	26.0934	26.8412	19.5386	23.8888	28.0611	25.9396	22.4872	28.5342	24.7876	26.6277	25.4083	26.8321	28.1306	23.5325	23.1132	27.3957	23.1229	25.1409	23.462
	5.27273	25.7888	28.2438	27.8148	24.9519	23.5376	24.8143	24.3624	24.5725	25.6072	24.5248	25.8175	23.4893	24.1075	27.6567	28.2688	26.7598	24.1	24.0627	23.819	24.4942	27.7202	24.8032	25.611	27.5348	24.8965	28.255	24.1806	25.6776	23.266	25.9147	26.6474	19.3434	23.7016	27.8788	25.7595	22.2934	28.352	24.6008	26.4426	25.2095	26.6479	27.9361	23.3409	22.915	27.2117	22.9408	24.9493	23.2713
	5.36364	25.595	28.0408	27.6243	24.7695	23.3394	24.6163	24.1537	24.3761	25.4091	24.3294	25.6221	23.297	23.9105	27.453	28.0799	26.5694	23.8992	23.8598	23.6096	24.2889	27.5329	24.5986	25.4165	27.3454	24.6926	28.0623	23.9863	25.4773	23.0762	25.7262	26.4425	19.1367	23.5036	27.686	25.5704	22.0881	28.1597	24.4034	26.2472	24.9985	26.4532	27.7304	23.1378	22.7056	27.0178	22.748	24.7472	23.0695
	5.45455	25.3897	27.8258	27.4229	24.5768	23.1295	24.407	23.9325	24.168	25.1992	24.1231	25.4159	23.0936	23.7023	27.237	27.8805	26.3684	23.6871	23.6446	23.3876	24.0714	27.335	24.3822	25.2107	27.1456	24.4764	27.859	23.781	25.2652	22.8757	25.5269	26.2255	18.9178	23.2939	27.4819	25.3713	21.8708	27.9564	24.1946	26.0409	24.7744	26.2472	27.5125	22.9222	22.4842	26.8133	22.5438	24.5334	22.8557
	5.54545	25.1719	27.5979	27.2093	24.3729	22.9069	24.1853	23.6977	23.9472	24.9766	23.905	25.1978	22.8778	23.4821	27.0075	27.6696	26.1556	23.4628	23.4161	23.152	23.8407	27.1255	24.1529	24.9925	26.9344	24.247	27.6442	23.5636	25.0401	22.6636	25.3159	25.9955	18.6861	23.0715	27.2653	25.1614	21.6404	27.741	23.9734	25.8223	24.5362	26.0286	27.2814	22.6933	22.2499	26.597	22.327	24.3072	22.629
	5.63636	24.9404	27.3559	26.9825	24.1566	22.6708	23.9504	23.4485	23.7128	24.7402	23.6742	24.9671	22.6489	23.2488	26.7635	27.4462	25.9301	23.2255	23.1734	22.9021	23.5959	26.9031	23.9098	24.7609	26.7109	24.0035	27.4168	23.3333	24.8013	22.4389	25.0921	25.7514	18.4407	22.8357	27.0352	24.9396	21.3962	27.5125	23.7388	25.5907	24.2829	25.7967	27.0361	22.4501	22.002	26.3679	22.0968	24.0676	22.3886
	5.72727	24.6944	27.0991	26.7416	23.9272	22.4205	23.7014	23.1842	23.464	24.4894	23.4299	24.7227	22.406	23.0017	26.5041	27.2092	25.6909	22.9744	22.9157	22.637	23.3362	26.667	23.6522	24.5152	26.4741	23.7451	27.1758	23.0894	24.5479	22.2011	24.8547	25.4925	18.1816	22.5855	26.7906	24.7052	21.1376	27.2698	23.4901	25.3451	24.0138	25.5503	26.7758	22.192	21.7399	26.1253	21.8524	23.8139	22.1338
	5.81818	24.4331	26.8264	26.4855	23.6837	22.155	23.4376	22.9041	23.1999	24.2231	23.1713	24.464	22.1485	22.7401	26.2285	26.9577	25.4371	22.7089	22.6424	22.3563	23.0609	26.4163	23.3794	24.2544	26.223	23.471	26.9204	22.831	24.2789	21.9492	24.6026	25.2179	17.9082	22.3203	26.5305	24.4573	20.864	27.0119	23.2265	25.0846	23.7283	25.2887	26.4995	21.9183	21.463	25.868	21.5932	23.5453	21.8638
	5.90909	24.1556	26.5373	26.2135	23.4253	21.8741	23.1582	22.6076	22.92	23.9407	22.8978	24.1901	21.8755	22.4634	25.9358	26.6909	25.168	22.4284	22.3528	22.0594	22.7694	26.1499	23.0909	23.9777	25.9567	23.1806	26.6497	22.5575	23.9939	21.6826	24.3351	24.9271	17.6205	22.0394	26.2542	24.195	20.5751	26.7382	22.9474	24.8085	23.4257	25.0111	26.2066	21.6284	21.1711	25.5954	21.3183	23.2612	21.5782
	6	23.8615	26.2312	25.9248	23.1514	21.5771	22.8631	22.2947	22.6238	23.6418	22.609	23.9007	21.5868	22.1713	25.6258	26.408	24.8828	22.1326	22.0467	21.7461	22.4616	25.8672	22.7862	23.6848	25.6749	22.8737	26.3632	22.2685	23.6923	21.4009	24.0516	24.6195	17.3184	21.7426	25.9609	23.918	20.2705	26.4478	22.6523	24.5162	23.1059	24.7168	25.8967	21.3222	20.8638	25.307	21.0276	22.9613	21.2767
	6.09091	23.5503	25.9077	25.6188	22.8613	21.264	22.5516	21.9651	22.3108	23.326	22.3045	23.5953	21.2819	21.8632	25.2978	26.1084	24.5811	21.8212	21.7238	21.4163	22.1371	25.5676	22.4653	23.3752	25.3766	22.5499	26.0602	21.9636	23.3738	21.1038	23.7516	24.2949	17.0023	21.4295	25.6502	23.6257	19.9503	26.1402	22.3409	24.2074	22.7686	24.4055	25.5694	20.9993	20.5413	25.0022	20.7207	22.6452	20.9591
	6.18182	23.2215	25.5664	25.2951	22.5546	20.9345	22.2236	21.6186	21.9809	22.9929	21.984	23.2734	20.9607	21.5391	24.9517	25.7915	24.2623	21.494	21.3839	21.0698	21.7957	25.2505	22.1277	23.0483	25.0615	22.209	25.7402	21.6425	23.038	20.7909	23.4345	23.953	16.6723	21.1	25.3214	23.3175	19.6145	25.8149	22.0128	23.8816	22.4138	24.0766	25.2243	20.6597	20.2033	24.6805	20.3974	22.3128	20.6253
	6.27273	22.8752	25.2074	24.9533	22.2312	20.5886	21.8791	21.2555	21.6341	22.6426	21.6475	22.9351	20.6232	21.199	24.5875	25.4571	23.9263	21.1512	21.0273	20.7071	21.4377	24.9156	21.7737	22.7043	24.7293	21.8512	25.403	21.3054	22.685	20.4624	23.1003	23.5939	16.3292	20.754	24.9744	22.9935	19.2632	25.4717	21.6683	23.5386	22.0417	23.7301	24.8616	20.3037	19.8503	24.3417	20.0579	21.9641	20.2753
	6.36364	22.5117	24.8307	24.5937	21.891	20.2271	21.5186	20.8765	21.2708	22.2754	21.2954	22.5807	20.2697	20.8433	24.2053	25.1053	23.5732	20.7932	20.6545	20.3289	21.0636	24.563	21.4039	22.3435	24.3802	21.477	25.0487	20.9524	22.3153	20.1185	22.7491	23.2179	15.9737	20.3923	24.6094	22.6537	18.8974	25.1105	21.3076	23.1789	21.6528	23.3663	24.4813	19.9319	19.4831	23.9862	19.7025	21.5997	19.91
	6.45455	22.1313	24.4368	24.2164	21.534	19.8504	21.1425	20.4823	20.8915	21.8919	20.9282	22.2105	19.9004	20.4726	23.8056	24.7361	23.2033	20.4206	20.2662	19.9357	20.6741	24.1928	21.0188	21.9661	24.0142	21.0869	24.6776	20.5838	21.9293	19.7592	22.3811	22.8253	15.6065	20.0153	24.2266	22.2984	18.5178	24.7318	20.9313	22.8026	21.2478	22.9854	24.0841	19.545	19.1023	23.6141	19.3314	21.22	19.53
	6.54545	21.7343	24.0262	23.8217	21.1607	19.459	20.7512	20.0735	20.4967	21.4923	20.5462	21.8248	19.5161	20.0872	23.3891	24.3497	22.8167	20.0339	19.8629	19.5284	20.2697	23.8052	20.6189	21.5727	23.6315	20.6817	24.2899	20.2003	21.5275	19.3854	21.9966	22.4169	15.2287	19.6235	23.8264	21.9278	18.1249	24.3356	20.5398	22.4102	20.8275	22.5879	23.6704	19.1435	18.7086	23.2257	18.9456	20.8255	19.1357
	6.63636	21.3214	23.5993	23.4099	20.7717	19.0537	20.3453	19.6509	20.0869	21.0774	20.1499	21.4241	19.1176	19.6877	22.9562	23.9465	22.4139	19.6337	19.4454	19.1078	19.8512	23.4005	20.205	21.1636	23.2325	20.2619	23.8859	19.8026	21.1105	18.9978	21.5959	21.9932	14.8416	19.2175	23.4091	21.5421	17.7197	23.9226	20.1337	22.0021	20.3927	22.1741	23.2407	18.7284	18.3028	22.8214	18.5459	20.4169	18.7279
	6.72727	20.8934	23.1571	22.9818	20.3674	18.6354	19.9259	19.2156	19.6633	20.6481	19.7402	21.0093	18.7057	19.2752	22.5079	23.527	21.9957	19.2209	19.0149	18.6749	19.4197	22.9794	19.778	20.7399	22.8179	19.8286	23.4663	19.3915	20.6793	18.5971	21.18	21.5553	14.4462	18.7986	22.9756	21.1423	17.3032	23.4933	19.714	21.5791	19.9446	21.7451	22.7962	18.3007	17.886	22.402	18.1331	19.9951	18.3078
	6.81818	20.4515	22.7011	22.5383	19.9489	18.2055	19.494	18.7689	19.2268	20.2054	19.3184	20.5814	18.2816	18.8507	22.0456	23.0922	21.5631	18.7968	18.5725	18.2311	18.9765	22.5429	19.3392	20.3027	22.3885	19.3831	23.0319	18.9681	20.2349	18.1844	20.7499	21.1045	14.044	18.3678	22.5268	20.7292	16.8769	23.0486	19.2819	21.1424	19.4847	21.3017	22.3382	17.8618	17.4594	21.9684	17.7084	19.5613	17.8766
	6.90909	19.997	22.232	22.0806	19.5174	17.7653	19.0509	18.3124	18.7791	19.7509	18.8855	20.1416	17.8466	18.4156	21.5706	22.6431	21.117	18.3626	18.1198	17.778	18.5228	22.0919	18.8899	19.8531	21.9455	18.9268	22.5839	18.5338	19.7789	17.761	20.3067	20.6418	13.6364	17.9266	22.0639	20.3038	16.4422	22.5898	18.8386	20.6931	19.0142	20.8454	21.8676	17.4132	17.0246	21.5219	17.2734	19.1167	17.4357
	7	19.5311	21.7511	21.6099	19.0739	17.3162	18.5978	17.8473	18.3212	19.2857	18.4427	19.691	17.4019	17.9711	21.0839	22.1808	20.6588	17.9194	17.6581	17.3168	18.0602	21.6277	18.4314	19.3925	21.4898	18.461	22.1234	18.0894	19.3124	17.3279	19.8516	20.1684	13.2247	17.4762	21.5882	19.8672	16.0004	22.1179	18.3855	20.2324	18.5347	20.3773	21.3853	16.9563	16.5826	21.0633	16.8291	18.6627	16.9866
	7.09091	19.0552	21.2599	21.1275	18.6196	16.8594	18.1362	17.3752	17.8547	18.8113	17.9914	19.2309	16.9489	17.5184	20.5872	21.7065	20.1897	17.4687	17.189	16.8492	17.5901	21.1515	17.9652	18.9222	21.0227	17.9871	21.6515	17.6367	18.8369	16.8865	19.3857	19.6862	12.8104	17.0181	21.101	19.4205	15.553	21.6343	17.9238	19.7616	18.0477	19.8988	20.8935	16.4926	16.135	20.5942	16.3772	18.2006	16.5305
	7.18182	18.571	20.7599	20.6349	18.1563	16.3967	17.6675	16.8976	17.3811	18.3291	17.5329	18.7627	16.4894	17.0592	20.082	21.2217	19.7111	17.0119	16.7139	16.3766	17.1139	20.6647	17.4926	18.4438	20.5457	17.5069	21.1696	17.177	18.3539	16.4385	18.9106	19.1962	12.3949	16.5539	20.6038	18.965	15.1014	21.1403	17.4552	19.2822	17.5549	19.4113	20.3934	16.0236	15.6832	20.1158	15.9192	17.7317	16.0691
	7.27273	18.0799	20.2524	20.1335	17.6851	15.9295	17.1932	16.416	16.902	17.8408	17.0688	18.2877	16.0246	16.5947	19.5698	20.7275	19.2244	16.5502	16.2346	15.9006	16.6334	20.1688	17.0152	17.9587	20.06	17.0217	20.6791	16.7116	17.8649	15.9849	18.428	18.7	11.9795	16.085	20.0981	18.5022	14.6473	20.6375	16.981	18.7955	17.0577	18.9165	19.8863	15.551	15.2285	19.6295	15.4566	17.2577	15.6038
	7.36364	17.5834	19.7391	19.6249	17.2077	15.4592	16.7147	15.9321	16.4187	17.3479	16.6002	17.8075	15.5561	16.1265	19.0523	20.2257	18.7311	16.0853	15.7524	15.4227	16.1499	19.6652	16.5345	17.4685	19.567	16.5331	20.1813	16.2421	17.3715	15.5275	17.9394	18.1993	11.5656	15.6129	19.5855	18.0332	14.1919	20.1275	16.5028	18.3033	16.5579	18.4158	19.3739	15.0762	14.7723	19.1368	14.9909	16.7798	15.1362
	7.45455	17.0834	19.2214	19.1107	16.7257	14.9874	16.2336	15.4473	15.9331	16.8519	16.1289	17.3236	15.0856	15.656	18.531	19.7177	18.2329	15.6184	15.2691	14.9444	15.665	19.1557	16.0519	16.9748	19.0683	16.0427	19.6779	15.7701	16.8753	15.0677	17.4458	17.6955	11.1545	15.1392	19.0676	17.5595	13.7367	19.6116	16.0221	17.8069	16.057	17.9109	18.8576	14.6009	14.3162	18.6392	14.5238	16.2997	14.6677
	7.54545	16.5813	18.7009	18.5924	16.2405	14.5158	15.7514	14.9629	15.4467	16.3544	15.6561	16.8372	14.6143	15.1847	18.0074	19.2049	17.7312	15.1509	14.7861	14.467	15.1801	18.6417	15.5688	16.479	18.5654	15.552	19.17	15.2968	16.3776	14.6068	16.9493	17.19	10.7472	14.6654	18.5459	17.0826	13.2832	19.0915	15.5404	17.3078	15.5564	17.4032	18.339	14.1265	13.8612	18.138	14.0566	15.8186	14.1998
	7.63636	16.0785	18.1791	18.0715	15.7537	14.0454	15.2691	14.4805	14.9606	15.8566	15.183	16.3496	14.1438	14.7137	17.4833	18.6887	17.2273	14.684	14.3047	13.992	14.6966	18.1246	15.0866	15.9826	18.0595	15.0623	18.6591	14.8237	15.8799	14.1462	16.4514	16.6844	10.345	14.1928	18.0219	16.6036	12.8325	18.5686	15.059	16.8073	15.0577	16.8942	17.8195	13.6544	13.4084	17.6347	13.5908	15.3378	13.7337
	7.72727	15.5766	17.6572	17.5497	15.2668	13.5777	14.7885	14.0014	14.4764	15.3603	14.7112	15.8625	13.6757	14.2446	16.9598	18.1708	16.7229	14.2191	13.8263	13.5207	14.2159	17.6062	14.6067	15.4871	17.5523	14.575	18.147	14.3523	15.3839	13.6874	15.9533	16.1801	9.94875	13.7227	17.4974	16.1239	12.3859	18.0446	14.5793	16.3071	14.5623	16.3856	17.3005	13.1858	12.9594	17.1308	13.128	14.8588	13.2708
	7.81818	15.0773	17.1366	17.0285	14.7812	13.1141	14.311	13.5268	13.9957	14.8669	14.2421	15.3771	13.2109	13.7787	16.4386	17.6529	16.2196	13.7576	13.3524	13.0544	13.7394	17.088	14.1303	14.9941	17.0453	14.0916	17.6347	13.8835	14.8907	13.2314	15.4566	15.6781	9.55932	13.2565	16.9738	15.645	11.9446	17.5208	14.1029	15.8086	14.0712	15.8787	16.7834	12.7222	12.5152	16.6277	12.6692	14.3829	12.8125
	7.90909	14.5814	16.619	16.509	14.2982	12.6555	13.8373	13.0577	13.5194	14.3772	13.7763	14.8944	12.7507	13.3168	15.9209	17.1356	15.7181	13.3001	12.8839	12.5938	13.2679	16.5711	13.6584	14.5044	16.5394	13.6131	17.1234	13.4188	14.4014	12.7795	14.9626	15.1799	9.17759	12.7953	16.4523	15.1679	11.5094	16.9986	13.6305	15.3127	13.5859	15.3747	16.2694	12.2646	12.0765	16.1264	12.2156	13.911	12.3596
	8	14.0902	16.1051	15.9929	13.8193	12.2031	13.3685	12.595	13.0486	13.8928	13.3153	14.4158	12.2965	12.8602	15.4081	16.6206	15.22	12.848	12.422	12.14	12.8028	16.0569	13.1922	14.0193	16.036	13.1406	16.6147	12.9593	13.9174	12.333	14.4724	14.6867	8.80433	12.3402	15.9344	14.6937	11.0814	16.4793	13.1633	14.821	13.1075	14.875	15.7597	11.8138	11.6444	15.6284	11.7685	13.4444	11.9132
	8.09091	13.6054	15.5962	15.4811	13.3454	11.7579	12.9063	12.1403	12.5847	13.4146	12.8601	13.9423	11.849	12.41	14.9008	16.1094	14.7268	12.4021	11.9676	11.6943	12.3448	15.547	12.7327	13.5404	15.5367	12.6751	16.1095	12.5058	13.4398	11.8925	13.9874	14.1992	8.43998	11.8923	15.4212	14.2238	10.6614	15.9642	12.7028	14.3343	12.6366	14.3807	15.2553	11.3712	11.2198	15.1347	11.3286	12.9839	11.4744
	8.18182	13.1275	15.0935	14.9749	12.8776	11.3207	12.451	11.6938	12.1284	12.9435	12.4114	13.4747	11.4091	11.9668	14.4004	15.6027	14.239	11.9633	11.5217	11.2572	11.8949	15.0421	12.2807	13.0682	15.0419	12.2175	15.6089	12.0594	12.9693	11.4591	13.5086	13.7188	8.08513	11.4521	14.9139	13.7589	10.2501	15.4543	12.2494	13.8538	12.1745	13.8928	14.7575	10.9373	10.8032	14.6463	10.8969	12.5305	11.0438
	8.27273	12.6575	14.5978	14.4754	12.4172	10.8922	12.0036	11.2562	11.6805	12.4806	11.9703	13.0141	10.9779	11.5316	13.9082	15.1019	13.758	11.5324	11.0849	10.8293	11.454	14.5436	11.837	12.6038	14.5532	11.7687	15.114	11.6209	12.507	11.0337	13.0368	13.2462	7.74019	11.0207	14.4135	13.3	9.84811	14.9507	11.8041	13.3804	11.7217	13.4124	14.267	10.5128	10.3955	14.1642	10.4743	12.085	10.6222
	8.36364	12.1964	14.1098	13.9834	11.9647	10.4733	11.565	10.8287	11.2418	12.0265	11.5373	12.5612	10.5558	11.105	13.4245	14.6077	13.2845	11.11	10.6579	10.4114	11.0225	14.0523	11.4023	12.148	14.0713	11.3293	14.6257	11.191	12.0535	10.6169	12.5732	12.7819	7.40549	10.5988	13.9209	12.8481	9.45604	14.4543	11.3678	12.9149	11.2789	12.9402	13.7845	10.0984	9.99715	13.6894	10.0613	11.648	10.2103
	8.45455	11.7448	13.6305	13.4999	11.521	10.0642	11.1356	10.4113	10.813	11.582	11.1133	12.1167	10.1436	10.6877	12.95	14.121	12.8193	10.6967	10.2413	10.0039	10.601	13.5691	10.9771	11.7015	13.5969	10.8999	14.1448	10.7703	11.6095	10.2093	12.1183	12.327	7.08127	10.1867	13.437	12.4037	9.07426	13.966	10.9408	12.4581	10.8467	12.4771	13.311	9.69462	9.60857	13.2226	9.6585	11.2203	9.80838
	8.54545	11.3033	13.1605	13.0255	11.0869	9.66568	10.7161	10.0047	10.3946	11.1476	10.6986	11.6813	9.7418	10.2803	12.4858	13.6428	12.3633	10.293	9.83555	9.60725	10.1901	13.0948	10.5621	11.2648	13.1309	10.481	13.6721	10.3594	11.1757	9.81144	11.6729	11.8819	6.76772	9.78508	12.9626	11.9677	8.70317	13.4866	10.524	12.0106	10.4256	12.0236	12.8469	9.30182	9.23019	12.7644	9.26644	10.8023	9.4171
	8.63636	10.8726	12.7004	12.561	10.6629	9.27799	10.3069	9.60917	9.98696	10.7238	10.2939	11.2556	9.35068	9.88303	12.0321	13.1735	11.9168	9.89944	9.441	9.22174	9.79018	12.63	10.1575	10.8386	12.674	10.0731	13.2081	9.95874	10.7525	9.42382	11.2376	11.4471	6.46493	9.39433	12.4982	11.5405	8.34301	13.0167	10.1176	11.573	10.0159	11.5804	12.3929	8.92037	8.86231	12.3155	8.88536	10.3945	9.03674
	8.72727	10.4529	12.2506	12.1068	10.2494	8.90143	9.90839	9.22502	9.59053	10.311	9.89945	10.8399	8.97066	9.49639	11.5894	12.7139	11.4806	9.51624	9.05793	8.84762	9.4015	12.1754	9.76381	10.4233	12.2267	9.6764	12.7536	9.56872	10.3403	9.04678	10.8128	11.023	6.17296	9.01471	12.0443	11.1228	7.99402	12.5569	9.72203	11.1458	9.61793	11.148	11.9494	8.55048	8.50519	11.8765	8.51562	9.99722	8.66756
	8.81818	10.0447	11.8116	11.6635	9.84694	8.53626	9.5209	8.85243	9.20557	9.90956	9.51565	10.4346	8.60199	9.12062	11.1581	12.2644	11.055	9.14374	8.68656	8.48508	9.02429	11.7314	9.38123	10.0191	11.7895	9.29124	12.309	9.18961	9.93935	8.68059	10.3989	10.61	5.89178	8.64645	11.6014	10.715	7.65631	12.1076	9.33762	10.7293	9.23191	10.7266	11.5169	8.19233	8.15898	11.4477	8.15743	9.61085	8.30976
	8.90909	9.64821	11.3836	11.2315	9.45575	8.18262	9.14467	8.49155	8.83227	9.51971	9.14273	10.0401	8.24484	8.75596	10.7385	11.8255	10.6404	8.78213	8.32702	8.13422	8.65872	11.2985	9.00996	9.62641	11.3628	8.91777	11.8747	8.82166	9.54997	8.32546	9.99637	10.2083	5.62135	8.28974	11.1701	10.3173	7.32996	11.6693	8.96457	10.3239	8.85795	10.3168	11.0955	7.84601	7.82381	11.0296	7.81092	9.23557	7.96346
	9	9.26365	10.9671	10.811	9.07608	7.84059	8.77984	8.14245	8.47077	9.14161	8.78089	9.65669	7.89933	8.40254	10.3309	11.3976	10.2371	8.43156	7.97939	7.79508	8.30488	10.8769	8.65014	9.24538	10.947	8.55611	11.4511	8.46502	9.1723	7.98153	9.60534	9.81812	5.36155	7.94465	10.7504	9.93026	7.01498	11.2424	8.60302	9.92979	8.49613	9.91854	10.6857	7.51157	7.49973	10.6225	7.47616	8.87155	7.62871
[truncated: 53 more columns]

## Sheet: Figure 4c
Fig. 4c	time	1	2	3	4	5	6	7	8	9	10	11	12	13	14	15	16	17	18	19	20	21	22	23	24	25	26	27	28	29	30	31	32	33	34	35	36	37	38	39	40	41	42	43	44	45	46	47	48
Ks abundance	0	36.6532	24.4773	47.5684	42.8173	23.864	34.5029	46.3514	36.8835	35.1068	35.6942	28.7235	30.988	33.1982	26.2326	36.0414	35.8364	32.626	42.181	30.9421	29.5671	34.2996	30.3308	22.8246	43.4284	27.2237	47.3067	39.2692	36.1688	22.8952	31.8808	42.2417	38.1988	29.9611	28.067	32.7703	40.588	25.3728	36.1464	27.0421	29.2492	29.8949	38.9817	42.4987	32.9271	31.6584	39.0387	26.065	35.0975
100 replicates	0.16162	36.4037	24.2061	47.3679	42.4968	23.6533	34.4157	46.0947	36.6225	34.8184	35.5325	28.5017	30.7916	32.8934	26.1585	35.8753	35.5375	32.3402	42.0587	30.6674	29.3219	34.0339	30.0956	22.7009	43.1626	26.9395	47.0127	38.9227	35.7905	22.6874	31.6445	42.0339	37.9653	29.7841	27.9	32.6296	40.3396	25.2329	35.9294	26.8942	28.9412	29.5966	38.6525	42.2129	32.6694	31.3874	38.8719	25.9004	34.8629
OD=10-6	0.32323	36.1539	23.9365	47.1664	42.1759	23.443	34.3286	45.8371	36.3613	34.5302	35.3703	28.2801	30.595	32.5892	26.0846	35.7087	35.2389	32.0548	41.9361	30.3933	29.077	33.7681	29.8605	22.5771	42.896	26.6565	46.7177	38.5766	35.4136	22.4802	31.4081	41.8253	37.7313	29.6067	27.7327	32.4885	40.0907	25.0929	35.7119	26.7461	28.6346	29.2992	38.3235	41.9265	32.4116	31.1166	38.7045	25.7357	34.628
	0.48485	35.9037	23.6684	46.964	41.8546	23.2331	34.2415	45.5785	36.0998	34.2421	35.2077	28.0585	30.3981	32.2857	26.0109	35.5417	34.9404	31.7699	41.8132	30.1197	28.8323	33.5023	29.6255	22.4532	42.6286	26.3748	46.4218	38.2309	35.0383	22.2735	31.1717	41.616	37.4967	29.429	27.5653	32.3472	39.8412	24.9527	35.4939	26.5977	28.3294	29.003	37.9947	41.6394	32.1539	30.8463	38.5365	25.5708	34.3928
	0.64646	35.6532	23.4018	46.7607	41.5331	23.0238	34.1546	45.319	35.8381	33.9542	35.0447	27.8371	30.201	31.9829	25.9373	35.3742	34.6422	31.4854	41.6901	29.8466	28.5879	33.2365	29.3905	22.3291	42.3606	26.0944	46.125	37.8857	34.6645	22.0674	30.9353	41.406	37.2617	29.2512	27.3976	32.2055	39.591	24.8123	35.2755	26.4492	28.0256	28.7078	37.6661	41.3519	31.8963	30.5763	38.3681	25.4058	34.1574
	0.80808	35.4025	23.1368	46.5565	41.2114	22.815	34.0678	45.0587	35.5761	33.6666	34.8812	27.6158	30.0036	31.6808	25.8638	35.2062	34.3443	31.2015	41.5667	29.574	28.3439	32.9709	29.1558	22.205	42.0919	25.8153	45.8274	37.5409	34.2922	21.8619	30.6989	41.1953	37.0262	29.073	27.2298	32.0635	39.3403	24.6718	35.0567	26.3004	27.7232	28.4138	37.3378	41.0639	31.6388	30.3067	38.1991	25.2408	33.9216
	0.9697	35.1514	22.8733	46.3515	40.8894	22.6067	33.981	44.7974	35.314	33.3792	34.7173	27.3947	29.8061	31.3795	25.7905	35.0378	34.0467	30.9181	41.443	29.3021	28.1002	32.7053	28.9211	22.0808	41.8225	25.5375	45.529	37.1967	33.9216	21.6571	30.4624	40.9838	36.7901	28.8947	27.0617	31.9213	39.0891	24.5312	34.8375	26.1515	27.4223	28.1209	37.0099	40.7753	31.3815	30.0376	38.0296	25.0756	33.6856
	1.13131	34.9001	22.6115	46.1455	40.5671	22.399	33.8944	44.5352	35.0516	33.0921	34.553	27.1737	29.6084	31.0789	25.7173	34.8689	33.7494	30.6353	41.319	29.0308	27.8569	32.4398	28.6867	21.9564	41.5524	25.2611	45.2297	36.8531	33.5526	21.4528	30.2261	40.7716	36.5537	28.7161	26.8935	31.7786	38.8373	24.3904	34.6179	26.0023	27.1229	27.8292	36.6823	40.4863	31.1243	29.769	37.8596	24.9103	33.4493
	1.29293	34.6486	22.3513	45.9386	40.2448	22.1919	33.8079	44.2722	34.7891	32.8053	34.3882	26.953	29.4105	30.7792	25.6442	34.6996	33.4525	30.353	41.1948	28.7601	27.614	32.1745	28.4524	21.832	41.2818	24.9861	44.9297	36.5101	33.1854	21.2492	29.9897	40.5588	36.3168	28.5373	26.7251	31.6358	38.5849	24.2494	34.3979	25.853	26.825	27.5387	36.3551	40.1969	30.8673	29.5009	37.6891	24.7449	33.2129
	1.45455	34.3969	22.0927	45.7308	39.9224	21.9854	33.7214	44.0084	34.5265	32.519	34.223	26.7324	29.2124	30.4803	25.5713	34.5299	33.1561	30.0714	41.0703	28.4901	27.3715	31.9093	28.2184	21.7074	41.0105	24.7125	44.629	36.1678	32.8199	21.0463	29.7535	40.3452	36.0795	28.3582	26.5566	31.4925	38.3321	24.1083	34.1775	25.7035	26.5286	27.2495	36.0284	39.9071	30.6106	29.2333	37.518	24.5795	32.9762
	1.61616	34.145	21.8358	45.5222	39.5999	21.7794	33.6351	43.7438	34.2638	32.233	34.0574	26.5121	29.0141	30.1823	25.4985	34.3597	32.8601	29.7905	40.9455	28.2208	27.1295	31.6443	27.9845	21.5828	40.7386	24.4404	44.3275	35.8261	32.4562	20.844	29.5174	40.131	35.8418	28.179	26.3879	31.349	38.0789	23.9671	33.9568	25.5539	26.2339	26.9615	35.7022	39.6169	30.3541	28.9663	37.3464	24.414	32.7394
	1.77778	33.893	21.5806	45.3127	39.2773	21.5742	33.5489	43.4784	34.0011	31.9475	33.8914	26.2921	28.8158	29.8853	25.4259	34.1891	32.5646	29.5103	40.8205	27.9523	26.8879	31.3796	27.751	21.4581	40.4662	24.1698	44.0254	35.4853	32.0943	20.6425	29.2814	39.9161	35.6037	27.9996	26.219	31.2052	37.8251	23.8257	33.7358	25.4041	25.9407	26.6749	35.3765	39.3264	30.0979	28.6999	37.1743	24.2485	32.5025
	1.93939	33.6409	21.3271	45.1023	38.9548	21.3695	33.4627	43.2122	33.7383	31.6624	33.7249	26.0724	28.6172	29.5892	25.3534	34.018	32.2696	29.2308	40.6952	27.6846	26.6468	31.1151	27.5178	21.3333	40.1933	23.9006	43.7226	35.1452	31.7343	20.4417	29.0456	39.7005	35.3653	27.82	26.0501	31.0611	37.571	23.6843	33.5144	25.2541	25.6492	26.3896	35.0514	39.0356	29.8419	28.4341	37.0017	24.0829	32.2654
	2.10101	33.3886	21.0753	44.8911	38.6323	21.1656	33.3767	42.9453	33.4755	31.3778	33.5581	25.8529	28.4186	29.2941	25.2811	33.8466	31.9751	28.952	40.5696	27.4176	26.4063	30.851	27.2849	21.2085	39.9199	23.633	43.4193	34.806	31.3763	20.2417	28.8099	39.4843	35.1266	27.6403	25.881	30.9167	37.3164	23.5427	33.2927	25.104	25.3593	26.1057	34.727	38.7445	29.5863	28.169	36.8286	23.9173	32.0282
	2.26263	33.1363	20.8252	44.679	38.3099	20.9623	33.2908	42.6776	33.2127	31.0938	33.3909	25.6338	28.22	29	25.2089	33.6747	31.6813	28.6741	40.4437	27.1515	26.1663	30.5871	27.0523	21.0835	39.646	23.3669	43.1153	34.4677	31.0202	20.0424	28.5745	39.2675	34.8875	27.4604	25.7118	30.772	37.0615	23.401	33.0708	24.9537	25.0712	25.8231	34.4031	38.4532	29.3311	27.9046	36.655	23.7517	31.7909
	2.42424	32.884	20.5769	44.4661	37.9877	20.7598	33.205	42.4092	32.9499	30.8103	33.2232	25.4151	28.0212	28.707	25.1368	33.5024	31.3881	28.397	40.3175	26.8863	25.9269	30.3237	26.8201	20.9585	39.3717	23.1023	42.8108	34.1303	30.666	19.8438	28.3393	39.05	34.6481	27.2804	25.5425	30.6271	36.8062	23.2592	32.8486	24.8033	24.7847	25.542	34.08	38.1617	29.0763	27.6409	36.4809	23.5861	31.5536
	2.58586	32.6316	20.3304	44.2524	37.6656	20.558	33.1193	42.1402	32.6873	30.5275	33.0552	25.1967	27.8223	28.4152	25.0649	33.3298	31.0956	28.1207	40.1911	26.6219	25.6881	30.0605	26.5882	20.8335	39.0969	22.8394	42.5058	33.7939	30.3139	19.6461	28.1043	38.8319	34.4085	27.1002	25.3732	30.4818	36.5506	23.1173	32.6261	24.6528	24.5	25.2624	33.7576	37.87	28.8218	27.3779	36.3063	23.4204	31.3162
	2.74747	32.3792	20.0856	44.0378	37.3438	20.3569	33.0338	41.8706	32.4247	30.2453	32.8868	24.9787	27.6235	28.1244	24.9932	33.1567	30.8037	27.8453	40.0644	26.3585	25.4499	29.7978	26.3568	20.7084	38.8218	22.5781	42.2003	33.4585	29.9639	19.4492	27.8696	38.6133	34.1686	26.92	25.2037	30.3363	36.2947	22.9754	32.4034	24.5021	24.2171	24.9842	33.436	37.5782	28.5678	27.1157	36.1313	23.2548	31.0788
	2.90909	32.1269	19.8427	43.8224	37.0222	20.1566	32.9483	41.6003	32.1623	29.9637	32.7181	24.7611	27.4245	27.8348	24.9216	32.9832	30.5126	27.5709	39.9375	26.0961	25.2124	29.5356	26.1259	20.5832	38.5463	22.3184	41.8944	33.1242	29.616	19.2532	27.6353	38.3941	33.9285	26.7396	25.0343	30.1905	36.0385	22.8333	32.1806	24.3514	23.9359	24.7076	33.1153	37.2863	28.3143	26.8544	35.9557	23.0893	30.8415
	3.07071	31.8746	19.6015	43.6062	36.7009	19.9571	32.863	41.3294	31.9	29.6829	32.5489	24.544	27.2256	27.5464	24.8501	32.8094	30.2223	27.2974	39.8103	25.8346	24.9755	29.2738	25.8954	20.458	38.2705	22.0604	41.5881	32.7909	29.2702	19.0579	27.4012	38.1743	33.6881	26.5592	24.8647	30.0444	35.782	22.6912	31.9575	24.2005	23.6566	24.4325	32.7954	36.9943	28.0613	26.5938	35.7797	22.9238	30.6042
	3.23232	31.6224	19.3622	43.3893	36.38	19.7584	32.7778	41.058	31.6379	29.4028	32.3795	24.3273	27.0267	27.2593	24.7788	32.6352	29.9328	27.0249	39.6828	25.5741	24.7394	29.0125	25.6654	20.3328	37.9944	21.804	41.2814	32.4589	28.9266	18.8636	27.1675	37.9539	33.4477	26.3787	24.6952	29.8981	35.5254	22.549	31.7343	24.0495	23.3791	24.1589	32.4764	36.7023	27.8088	26.3342	35.6033	22.7583	30.3669
	3.39394	31.3703	19.1248	43.1716	36.0594	19.5605	32.6927	40.786	31.3761	29.1235	32.2097	24.1111	26.8279	26.9734	24.7077	32.4607	29.6441	26.7534	39.555	25.3147	24.504	28.7518	25.4359	20.2075	37.7181	21.5494	40.9744	32.128	28.5852	18.6701	26.9342	37.7331	33.207	26.1981	24.5256	29.7515	35.2685	22.4068	31.511	23.8985	23.1035	23.8869	32.1585	36.4104	27.5569	26.0754	35.4264	22.5929	30.1298
	3.55556	31.1184	18.8892	42.9531	35.7393	19.3635	32.6078	40.5136	31.1145	28.845	32.0395	23.8954	26.629	26.6888	24.6368	32.2858	29.3563	26.4829	39.427	25.0563	24.2694	28.4916	25.2069	20.0822	37.4415	21.2964	40.6671	31.7984	28.246	18.4776	26.7013	37.5117	32.9662	26.0175	24.356	29.6047	35.0115	22.2645	31.2875	23.7474	22.8298	23.6166	31.8414	36.1184	27.3055	25.8175	35.2491	22.4277	29.8927
	3.71717	30.8667	18.6554	42.7339	35.4196	19.1673	32.523	40.2407	30.8532	28.5674	31.869	23.6803	26.4303	26.4055	24.566	32.1106	29.0694	26.2135	39.2988	24.7991	24.0355	28.2321	24.9785	19.9569	37.1647	21.0453	40.3595	31.4701	27.9091	18.2859	26.4688	37.2899	32.7254	25.8368	24.1864	29.4576	34.7544	22.1222	31.064	23.5962	22.558	23.3479	31.5255	35.8266	27.0548	25.5607	35.0714	22.2625	29.6559
	3.87879	30.6152	18.4236	42.514	35.1005	18.972	32.4383	39.9673	30.5923	28.2907	31.6983	23.4657	26.2316	26.1237	24.4954	31.935	28.7835	25.9453	39.1703	24.5429	23.8025	27.9732	24.7508	19.8316	36.8878	20.7958	40.0518	31.143	27.5745	18.0952	26.2368	37.0676	32.4845	25.6562	24.0168	29.3104	34.4972	21.9799	30.8404	23.445	22.2881	23.0809	31.2107	35.5349	26.8048	25.3048	34.8932	22.0974	29.4192
	4.0404	30.364	18.1936	42.2933	34.7819	18.7777	32.3538	39.6936	30.3317	28.0149	31.5272	23.2517	26.0331	25.8432	24.425	31.7592	28.4985	25.6781	39.0415	24.288	23.5703	27.715	24.5236	19.7063	36.6108	20.5482	39.7439	30.8174	27.2423	17.9055	26.0053	36.8449	32.2435	25.4756	23.8473	29.1629	34.24	21.8376	30.6168	23.2937	22.0202	22.8156	30.8969	35.2434	26.5554	25.0499	34.7147	21.9325	29.1827
	4.20202	30.113	17.9656	42.0721	34.464	18.5843	32.2695	39.4195	30.0715	27.7401	31.3558	23.0383	25.8347	25.5642	24.3548	31.583	28.2146	25.4122	38.9126	24.0343	23.3389	27.4575	24.2972	19.581	36.3337	20.3024	39.4359	30.4932	26.9125	17.7168	25.7743	36.6218	32.0025	25.295	23.6779	29.0152	33.9827	21.6953	30.3931	23.1424	21.7543	22.552	30.5844	34.9522	26.3067	24.7961	34.5358	21.7677	28.9465
	4.36364	29.8624	17.7395	41.8502	34.1467	18.3918	32.1853	39.1452	29.8117	27.4662	31.1842	22.8255	25.6364	25.2866	24.2848	31.4066	27.9318	25.1475	38.7834	23.7818	23.1085	27.2007	24.0714	19.4558	36.0566	20.0584	39.1279	30.1704	26.585	17.529	25.5439	36.3983	31.7616	25.1145	23.5085	28.8674	33.7255	21.5529	30.1695	22.9911	21.4903	22.2901	30.2731	34.6612	26.0588	24.5434	34.3565	21.6032	28.7106
	4.52525	29.6121	17.5153	41.6277	33.8302	18.2003	32.1014	38.8706	29.5525	27.1935	31.0124	22.6134	25.4384	25.0106	24.215	31.2299	27.6501	24.884	38.6541	23.5306	22.879	26.9447	23.8463	19.3305	35.7795	19.8162	38.8198	29.8492	26.2601	17.3423	25.3141	36.1745	31.5207	24.9341	23.3392	28.7194	33.4683	21.4107	29.946	22.8399	21.2285	22.0301	29.9631	34.3705	25.8117	24.2918	34.1769	21.4388	28.4749
	4.68687	29.3623	17.2931	41.4046	33.5144	18.0097	32.0176	38.5958	29.2937	26.9218	30.8403	22.4019	25.2406	24.7361	24.1454	31.053	27.3695	24.6218	38.5245	23.2806	22.6505	26.6896	23.622	19.2054	35.5025	19.576	38.5118	29.5296	25.9376	17.1566	25.0848	35.9503	31.2799	24.7537	23.1701	28.5713	33.2112	21.2684	29.7226	22.6886	20.9686	21.7718	29.6545	34.0803	25.5654	24.0414	33.997	21.2746	28.2397
	4.84848	29.1129	17.0729	41.1809	33.1994	17.8202	31.934	38.3208	29.0356	26.6514	30.668	22.1912	25.043	24.4632	24.076	30.876	27.0901	24.3609	38.3949	23.0321	22.423	26.4354	23.3986	19.0802	35.2256	19.3376	38.2039	29.2115	25.6176	16.9719	24.8563	35.7259	31.0393	24.5735	23.0011	28.423	32.9544	21.1263	29.4993	22.5374	20.7109	21.5154	29.3472	33.7904	25.32	23.7922	33.8168	21.1107	28.0048
	5.0101	28.864	16.8546	40.9568	32.8853	17.6317	31.8507	38.0458	28.778	26.3821	30.4956	21.9813	24.8457	24.192	24.0069	30.6987	26.8119	24.1014	38.2651	22.7849	22.1964	26.182	23.1759	18.9552	34.9488	19.1011	37.8962	28.8951	25.3002	16.7884	24.6284	35.5013	30.7988	24.3935	22.8323	28.2747	32.6977	20.9842	29.2762	22.3862	20.4552	21.2609	29.0414	33.5011	25.0754	23.5442	33.6364	20.947	27.7704
	5.17172	28.6156	16.6384	40.7322	32.5722	17.4443	31.7676	37.7707	28.5211	26.114	30.323	21.7721	24.6487	23.9225	23.9381	30.5212	26.5351	23.8433	38.1351	22.5391	21.971	25.9297	22.9541	18.8302	34.6724	18.8666	37.5887	28.5805	24.9854	16.6059	24.4013	35.2764	30.5586	24.2136	22.6637	28.1263	32.4413	20.8422	29.0533	22.2352	20.2017	21.0083	28.7371	33.2124	24.8318	23.2975	33.4557	20.7836	27.5364
	5.33333	28.3679	16.4242	40.5073	32.26	17.258	31.6848	37.4957	28.265	25.8473	30.1503	21.5637	24.4521	23.6546	23.8696	30.3437	26.2595	23.5866	38.0052	22.2948	21.7467	25.6783	22.7333	18.7054	34.3962	18.6341	37.2816	28.2676	24.6732	16.4246	24.1749	35.0515	30.3186	24.034	22.4953	27.9778	32.1853	20.7004	28.8307	22.0842	19.9504	20.7576	28.4344	32.9243	24.5892	23.0521	33.2749	20.6206	27.3031
	5.49495	28.1208	16.212	40.282	31.9489	17.0728	31.6023	37.2209	28.0096	25.582	29.9775	21.3562	24.2558	23.3886	23.8014	30.166	25.9854	23.3315	37.8751	22.0521	21.5235	25.4281	22.5133	18.5806	34.1204	18.4036	36.9748	27.9566	24.3637	16.2444	23.9494	34.8265	30.079	23.8546	22.3272	27.8294	31.9297	20.5586	28.6084	21.9334	19.7013	20.5089	28.1334	32.6369	24.3475	22.8081	33.0939	20.4579	27.0702
	5.65657	27.8744	16.0018	40.0564	31.639	16.8887	31.5201	36.9462	27.755	25.318	29.8047	21.1496	24.06	23.1243	23.7335	29.9884	25.7126	23.0778	37.7451	21.8108	21.3015	25.179	22.2944	18.4561	33.845	18.1751	36.6684	27.6475	24.057	16.0654	23.7247	34.6015	29.8397	23.6755	22.1594	27.681	31.6745	20.4171	28.3865	21.7827	19.4543	20.2622	27.834	32.3502	24.107	22.5655	32.9128	20.2955	26.8381
	5.81818	27.6288	15.7937	39.8307	31.3302	16.7058	31.4383	36.6719	27.5013	25.0556	29.632	20.9438	23.8646	22.862	23.666	29.8107	25.4414	22.8257	37.6152	21.5712	21.0807	24.931	22.0766	18.3316	33.5702	17.9486	36.3626	27.3404	23.7531	15.8875	23.5009	34.3765	29.6009	23.4967	21.9919	27.5327	31.4199	20.2757	28.165	21.6322	19.2097	20.0176	27.5365	32.0645	23.8676	22.3243	32.7317	20.1336	26.6066
	5.9798	27.384	15.5877	39.6048	31.0227	16.524	31.357	36.3979	27.2486	24.7947	29.4592	20.7391	23.6697	22.6015	23.5989	29.633	25.1716	22.5752	37.4853	21.3332	20.8611	24.6843	21.8598	18.2074	33.296	17.7243	36.0575	27.0353	23.4519	15.7109	23.2781	34.1517	29.3626	23.3183	21.8248	27.3846	31.1659	20.1346	27.9441	21.4819	18.9673	19.775	27.2408	31.7797	23.6293	22.0847	32.5506	19.9721	26.3759
	6.14141	27.1402	15.3838	39.3789	30.7166	16.3435	31.2761	36.1245	26.9969	24.5354	29.2867	20.5353	23.4754	22.3431	23.5323	29.4555	24.9035	22.3265	37.3557	21.097	20.6429	24.439	21.6442	18.0834	33.0225	17.502	35.7531	26.7323	23.1537	15.5355	23.0563	33.9271	29.1249	23.1404	21.6581	27.2366	30.9127	19.9937	27.7237	21.3318	18.7273	19.5346	26.9471	31.496	23.3923	21.8466	32.3696	19.811	26.146
	6.30303	26.8973	15.182	39.1531	30.4119	16.1642	31.1957	35.8518	26.7462	24.2778	29.1142	20.3325	23.2817	22.0867	23.4662	29.2781	24.6371	22.0794	37.2263	20.8625	20.426	24.195	21.4297	17.9595	32.7498	17.2819	35.4495	26.4315	22.8584	15.3613	22.8356	33.7028	28.8878	22.9628	21.4917	27.0889	30.6603	19.8531	27.5039	21.1821	18.4897	19.2963	26.6554	31.2135	23.1565	21.6102	32.1887	19.6505	25.9171
	6.46465	26.6555	14.9824	38.9276	30.1088	15.9862	31.1159	35.5797	26.4968	24.022	28.9421	20.1309	23.0887	21.8325	23.4007	29.1009	24.3724	21.8341	37.0973	20.6298	20.2105	23.9524	21.2166	17.8359	32.478	17.064	35.147	26.1331	22.5662	15.1884	22.6159	33.479	28.6515	22.7858	21.3259	26.9414	30.4088	19.7128	27.2848	21.0326	18.2545	19.0603	26.3658	30.9322	22.9221	21.3754	32.0081	19.4904	25.6891
	6.62626	26.4148	14.7849	38.7023	29.8072	15.8093	31.0368	35.3087	26.2486	23.7681	28.7702	19.9303	22.8964	21.5803	23.3358	28.924	24.1094	21.5907	36.9687	20.3989	19.9964	23.7114	21.0046	17.7126	32.2073	16.8483	34.8455	25.837	22.2771	15.0168	22.3974	33.2556	28.4159	22.6093	21.1606	26.7944	30.1584	19.5727	27.0665	20.8835	18.0217	18.8265	26.0785	30.6523	22.689	21.1423	31.8278	19.3309	25.4621
	6.78788	26.1754	14.5896	38.4776	29.5075	15.6338	30.9584	35.0386	26.0018	23.516	28.5987	19.7309	22.7047	21.3304	23.2716	28.7475	23.8484	21.3491	36.8407	20.1699	19.7838	23.4719	20.794	17.5895	31.9377	16.6348	34.5453	25.5434	21.9912	14.8464	22.1802	33.0329	28.1813	22.4334	20.9958	26.6478	29.9091	19.4331	26.8491	20.7347	17.7914	18.5951	25.7936	30.374	22.4574	20.9109	31.6479	19.1719	25.2362
	6.94949	25.9372	14.3965	38.2534	29.2096	15.4595	30.8809	34.7698	25.7564	23.2659	28.4277	19.5326	22.5139	21.0828	23.2082	28.5714	23.5893	21.1095	36.7134	19.9428	19.5727	23.234	20.5846	17.4666	31.6694	16.4236	34.2464	25.2524	21.7085	14.6773	21.9641	32.8109	27.9476	22.258	20.8315	26.5016	29.661	19.2937	26.6326	20.5863	17.5636	18.3659	25.5111	30.0973	22.2273	20.6814	31.4685	19.0134	25.0115
	7.11111	25.7004	14.2055	38.0301	28.9136	15.2863	30.8044	34.5024	25.5124	23.0178	28.2571	19.3355	22.3238	20.8376	23.1458	28.3957	23.3322	20.8719	36.5869	19.7177	19.363	22.9978	20.3766	17.344	31.4025	16.2146	33.9491	24.964	21.4292	14.5094	21.7494	32.5898	27.715	22.0832	20.6676	26.356	29.4142	19.1547	26.417	20.4383	17.3384	18.1391	25.2311	29.8223	21.9987	20.4537	31.2897	18.8554	24.7879
	7.27273	25.465	14.0167	37.8077	28.6198	15.1143	30.729	34.2365	25.27	22.7718	28.0872	19.1397	22.1345	20.5947	23.0844	28.2207	23.0772	20.6363	36.4615	19.4944	19.1549	22.7633	20.1698	17.2216	31.1372	16.0078	33.6536	24.6785	21.1534	14.3427	21.5359	32.3696	27.4834	21.909	20.5043	26.2109	29.1689	19.0159	26.2025	20.2906	17.1158	17.9147	24.9538	29.5493	21.7717	20.2278	31.1116	18.6978	24.5656
	7.43434	25.231	13.83	37.5865	28.3282	14.9434	30.6549	33.9723	25.0291	22.5279	27.9179	18.9449	21.946	20.3542	23.0242	28.0463	22.8244	20.4028	36.3372	19.273	18.9482	22.5305	19.9642	17.0993	30.8735	15.8033	33.3599	24.3959	20.8812	14.1771	21.3238	32.1506	27.2531	21.7354	20.3413	26.0663	28.925	18.8774	25.989	20.1433	16.8957	17.6927	24.6793	29.2782	21.5463	20.0038	30.9343	18.5405	24.3445
	7.59596	24.9984	13.6455	37.3666	28.0389	14.7733	30.5823	33.71	24.7899	22.2859	27.7492	18.7513	21.7581	20.116	22.9653	27.8725	22.5738	20.1713	36.2143	19.0534	18.7429	22.2993	19.7596	16.977	30.6117	15.6009	33.0683	24.1163	20.6127	14.0124	21.1128	31.9327	27.024	21.5621	20.1786	25.9222	28.6827	18.7389	25.7764	19.9962	16.6783	17.473	24.4076	29.0093	21.3225	19.7815	30.7579	18.3833	24.1245
	7.75758	24.7672	13.4629	37.1483	27.7522	14.6038	30.5114	33.4497	24.5523	22.0459	27.5812	18.5586	21.5707	19.8802	22.908	27.6994	22.3254	19.9419	36.093	18.8353	18.5388	22.0696	19.5558	16.8545	30.3516	15.4006	32.779	23.8398	20.3481	13.8485	20.903	31.716	26.7962	21.3891	20.0159	25.7786	28.4418	18.6004	25.5647	19.8492	16.4634	17.2556	24.1387	28.7425	21.1002	19.5609	30.5823	18.226	23.9056
	7.91919	24.5372	13.2822	36.9316	27.468	14.4347	30.4423	33.1913	24.3161	21.8076	27.4138	18.3668	21.3836	19.6467	22.8524	27.5269	22.0792	19.7144	35.9736	18.6186	18.3358	21.8413	19.3525	16.7316	30.0935	15.2021	32.4921	23.5666	20.0874	13.6851	20.6941	31.5005	26.5696	21.2161	19.8528	25.6351	28.2023	18.4616	25.3537	19.7021	16.2509	17.0404	23.8728	28.4779	20.8794	19.3418	30.4076	18.068	23.6875
	8.08081	24.3083	13.1032	36.7166	27.1866	14.2655	30.3756	32.935	24.0813	21.5708	27.2468	18.1755	21.1965	19.4152	22.7989	27.355	21.8352	19.4888	35.8561	18.4029	18.1335	21.6139	19.1491	16.6079	29.8373	15.0054	32.2077	23.2966	19.8309	13.5218	20.4859	31.2861	26.344	21.0427	19.689	25.4915	27.964	18.322	25.1431	19.5546	16.0408	16.8271	23.6097	28.2154	20.6599	19.1239	30.2338	17.909	23.4699
	8.24242	24.0799	12.9257	36.5035	26.9079	14.0956	30.3114	32.6806	23.8475	21.335	27.08	17.9845	21.0089	19.1855	22.7477	27.1834	21.5934	19.2648	35.7409	18.1876	17.9315	21.3872	18.9451	16.4829	29.5828	14.81	31.9261	23.03	19.5786	13.3582	20.278	31.0727	26.1194	20.8683	19.5237	25.3474	27.7264	18.1812	24.9324	19.4063	15.8328	16.6156	23.3493	27.9548	20.4414	18.9069	30.0606	17.748	23.2522
	8.40404	23.8516	12.7493	36.2921	26.6321	13.9243	30.2501	32.4279	23.6144	21.0997	26.913	17.7932	20.82	18.9572	22.6991	27.0119	21.3534	19.0421	35.6283	17.9721	17.7293	21.1603	18.7394	16.3559	29.3298	14.6155	31.6471	22.7666	19.3308	13.1936	20.0698	30.8598	25.8952	20.6922	19.3561	25.202	27.4891	18.0384	24.7208	19.2565	15.6267	16.4054	23.0914	27.6958	20.2235	18.6901	29.8877	17.5842	23.0339
	8.56566	23.6227	12.5736	36.0823	26.3591	13.7505	30.1922	32.1764	23.3814	20.8639	26.7453	17.6008	20.6289	18.7298	22.6536	26.84	21.1151	18.8202	35.5183	17.7555	17.526	20.9326	18.531	16.2262	29.078	14.4214	31.3708	22.5065	19.0875	13.0272	19.8606	30.647	25.6711	20.5133	19.1851	25.0544	27.2511	17.8927	24.5076	19.1045	15.4221	16.1961	22.8357	27.4379	20.0057	18.473	29.7147	17.4163	22.8139
	8.72727	23.392	12.3982	35.8736	26.0889	13.5731	30.1381	31.9254	23.1475	20.6268	26.576	17.4066	20.4344	18.5026	22.6117	26.6669	20.8781	18.5986	35.411	17.5366	17.3206	20.7028	18.3183	16.0924	28.8265	14.227	31.097	22.2493	18.8488	12.8578	19.6493	30.4332	25.4461	20.3302	19.0089	24.9034	27.0114	17.7427	24.2913	18.9491	15.2185	15.9871	22.5816	27.1803	19.7873	18.2545	29.5409	17.2425	22.5909
	8.88889	23.1582	12.2223	35.6656	25.8211	13.3906	30.0886	31.6739	22.9117	20.3868	26.404	17.2092	20.2349	18.2746	22.5737	26.4918	20.6417	18.3765	35.3067	17.314	17.1117	20.4694	18.0995	15.9532	28.5746	14.0315	30.8254	21.9949	18.615	12.6843	19.4346	30.2175	25.2193	20.1412	18.8259	24.7472	26.7684	17.587	24.0703	18.7889	15.0154	15.7775	22.3284	26.9221	19.5673	18.0334	29.3652	17.0609	22.3632
	9.05051	22.9194	12.0451	35.457	25.5554	13.2011	30.0441	31.4202	22.6724	20.1423	26.2276	17.0072	20.0282	18.0447	22.5405	26.3132	20.4052	18.1527	35.2051	17.086	16.8979	20.2307	17.8723	15.8065	28.3209	13.8338	30.5554	21.7428	18.386	12.505	19.2147	29.9981	24.9893	19.9441	18.6334	24.5837	26.52	17.4234	23.8424	18.6219	14.812	15.5663	22.0752	26.6619	19.3444	17.8083	29.1862	16.8688	22.1288
	9.21212	22.6735	11.8658	35.2466	25.2913	13.0027	30.0056	31.1627	22.4279	19.8913	26.0451	16.7988	19.8119	17.8116	22.5126	26.1295	20.1676	17.9261	35.1061	16.8506	16.677	19.9843	17.6339	15.6502	28.0638	13.6328	30.2862	21.4925	18.1619	12.3181	18.9877	29.7729	24.7542	19.736	18.4287	24.4103	26.2638	17.2494	23.6049	18.4461	14.6074	15.3524	21.8208	26.3977	19.1169	17.5772	29.0021	16.6633	21.8849
	9.37374	22.4175	11.6834	35.0324	25.028	12.7928	29.9737	30.8987	22.1756	19.6313	25.8535	16.5815	19.5829	17.5736	22.4908	25.9383	19.9276	17.6949	35.0093	16.6054	16.4467	19.7277	17.3814	15.4815	27.8009	13.4271	30.0166	21.2431	17.9428	12.1215	18.7508	29.539	24.5116	19.5137	18.2081	24.2235	25.9966	17.0621	23.3544	18.2585	14.4007	15.1345	21.5636	26.1274	18.8829	17.338	28.8102	16.4408	21.6284
	9.53535	22.1484	11.4967	34.8117	24.7645	12.569	29.9496	30.625	21.9129	19.3598	25.65	16.3528	19.3375	17.3289	22.4762	25.7367	19.6834	17.4574	34.9139	16.3482	16.2045	19.4579	17.1115	15.2972	27.5296	13.2155	29.745	20.9937	17.7288	11.9129	18.5012	29.2931	24.2586	19.2733	17.9678	24.0195	25.7145	16.8579	23.087	18.0558	14.1907	14.911	21.3022	25.8482	18.64	17.0884	28.6077	16.1974	21.3557
	9.69697	21.8622	11.3046	34.5813	24.4993	12.3287	29.9344	30.3379	21.6363	19.0739	25.4306	16.1096	19.0716	17.0757	22.4698	25.5213	19.4334	17.2113	34.8189	16.0763	15.9473	19.1716	16.8205	15.0936	27.2464	12.9965	29.4695	20.7432	17.5198	11.6899	18.2355	29.0309	23.9916	19.0105	17.7034	23.7939	25.4135	16.6329	22.7982	17.8342	13.9764	14.6805	21.0345	25.5569	18.3854	16.8256	28.3906	15.9291	21.0625
	9.85859	21.555	11.106	34.337	24.2309	12.0694	29.9292	30.0328	21.3423	18.7706	25.1906	15.8486	18.7809	16.8118	22.4727	25.2877	19.1752	16.9545	34.7229	15.7873	15.6723	18.8653	16.505	14.8669	26.9476	12.7686	29.1873	20.4903	17.316	11.4501	17.9501	28.7475	23.7067	18.7205	17.4104	23.5415	25.0887	16.3828	22.4831	17.5893	13.7565	14.4413	20.7585	25.2498	18.1161	16.547	28.1544	15.6315	20.7446
	10.0202	21.2223	10.9	34.074	23.9571	11.7889	29.9357	29.7049	21.0269	18.4473	24.925	15.5665	18.4607	16.5353	22.4863	25.0312	18.9065	16.6844	34.6242	15.479	15.3764	18.5357	16.1617	14.6133	26.6287	12.5308	28.8956	20.2337	17.1176	11.1915	17.6411	28.4372	23.3992	18.3987	17.0841	23.2573	24.7351	16.1034	22.1367	17.3168	13.5302	14.1921	20.4722	24.9231	17.8288	16.2499	27.894	15.3007	20.3973
	10.1818	20.86	10.6854	33.7864	23.6757	11.4854	29.9553	29.3488	20.6862	18.1015	24.6282	15.2598	18.1064	16.2446	22.5124	24.7462	18.6247	16.3986	34.5204	15.1494	15.0569	18.1796	15.7881	14.3285	26.285	12.2819	28.5908	19.9719	16.9246	10.912	17.305	28.0942	23.0642	18.0403	16.7203	22.9358	24.3477	15.7901	21.7537	17.0118	13.2964	13.9315	20.1736	24.5726	17.5201	15.9317	27.6035	14.9331	20.0165
	10.3434	20.464	10.4618	33.468	23.3842	11.1578	29.9901	28.9591	20.3163	17.7311	24.2944	14.9256	17.7142	15.9379	22.5526	24.4272	18.3275	16.0951	34.4088	14.7973	14.7116	17.7945	15.3821	14.0092	25.9118	12.0211	28.2691	19.7034	16.7373	10.6106	16.9385	27.712	22.6967	17.6412	16.3157	22.5719	23.9219	15.4395	21.3295	16.6702	13.0545	13.6586	19.8609	24.1945	17.1871	15.5907	27.2769	14.5265	19.5982
	10.5051	20.0311	10.2285	33.1121	23.0798	10.8058	30.042	28.5306	19.9139	17.3347	23.9178	14.5612	17.2805	15.6144	22.6091	24.068	18.012	15.7716	34.2863	14.4221	14.3387	17.3784	14.943	13.6526	25.5045	11.7478	27.9266	19.4272	16.5562	10.2866	16.5388	27.2847	22.2919	17.1982	15.8676	22.1611	23.4536	15.0481	20.8603	16.288	12.8036	13.3723	19.5326	23.7853	16.8267	15.225	26.9079	14.0793	19.1396
	10.6667	19.5587	9.98502	32.7117	22.7602	10.43	30.1133	28.0588	19.4763	16.9119	23.493	14.1652	16.8036	15.2731	22.684	23.6633	17.6767	15.4273	34.1493	14.0236	13.9377	16.9305	14.4711	13.2571	25.0589	11.4618	27.5591	19.142	16.3817	9.94046	16.1044	26.8066	21.8457	16.7095	15.3752	21.7001	22.9399	14.6147	20.3433	15.8627	12.5435	13.0723	19.1876	23.3422	16.4373	14.8342	26.4907	13.5918	18.639
	10.8283	19.0456	9.73128	32.2606	22.4224	10.0319	30.207	27.54	19.0018	16.4625	23.0157	13.7369	16.2826	14.9138	22.7803	23.208	17.3196	15.0605	33.9945	13.6023	13.5087	16.4505	13.9678	12.8222	24.5719	11.1629	27.163	18.847	16.2142	9.57296	15.6346	26.2733	21.3546	16.1746	14.8392	21.1866	22.3791	14.1384	19.7772	15.3926	12.2737	12.7582	18.825	22.8631	16.0169	14.4181	26.02	13.0659	18.0956
	10.9899	18.4927	9.46718	31.7526	22.0648	9.61386	30.3256	26.9717	18.4901	15.9875	22.4833	13.2768	15.7187	14.5366	22.9004	22.6983	16.9396	14.6716	33.8177	13.1599	13.0527	15.9404	13.436	12.3492	24.0415	10.8513	26.7355	18.5417	16.0544	9.18617	15.1302	25.6817	20.8168	15.5952	14.262	20.6201	21.7714	13.6209	19.1628	14.8779	11.994	12.4302	18.4447	22.3472	15.5657	13.9776	25.4923	12.5051	17.5118
	11.1515	17.9007	9.19282	31.1836	21.6854	9.17889	30.4726	26.3532	17.9419	15.4884	21.8937	12.7869	15.1149	14.1417	23.0481	22.132	16.5364	14.2606	33.6155	12.6976	12.5721	15.4014	12.8792	11.8408	23.4665	10.5272	26.2733	18.2252	15.9026	8.78254	14.5932	25.0304	20.2318	14.9745	13.648	20.0018	21.1181	13.0648	18.5024	14.3207	11.7042	12.0883	18.0462	21.7946	15.0842	13.514	24.9044	11.9146	16.8891
	11.3131	17.2731	8.90846	30.5502	21.2831	8.73069	30.6514	25.6852	17.3591	14.9672	21.2477	12.2701	14.4754	13.73	23.2265	21.5085	16.1099	13.8284	33.3841	12.2181	12.0695	14.8366	12.3019	11.3014	22.8477	10.1913	25.7754	17.8975	15.7592	8.36522	14.0267	24.3202	19.6009	14.3176	13.0028	19.3345	20.4224	12.4752	17.8002	13.7246	11.4044	11.733	17.6299	21.2064	14.5742	13.0294	24.2562	11.3006	16.2322
	11.4748	16.6138	8.61453	29.8518	20.8573	8.27305	30.866	24.9699	16.745	14.4266	20.5477	11.7304	13.8065	13.3024	23.4399	20.8298	15.6609	13.3765	33.1206	11.7239	11.5486	14.2499	11.7093	10.7363	22.1872	9.84443	25.2413	17.5582	15.6247	7.93778	13.4351	23.5539	18.927	13.631	12.3337	18.6232	19.689	11.8579	17.062	13.0949	11.0946	11.3651	17.1963	20.5851	14.0383	12.5264	23.549	10.6703	15.5464
	11.6364	15.9283	8.31168	29.0893	20.408	7.81035	31.1206	24.2113	16.1037	13.8695	19.7983	11.1725	13.1148	12.8602	23.6927	20.0988	15.1906	12.9065	32.8224	11.218	11.0133	13.6454	11.1067	10.1523	21.4884	9.48755	24.6712	17.2071	15.4992	7.50392	12.8231	22.7363	18.2147	12.9223	11.6483	17.8736	18.9236	11.2201	16.2946	12.4383	10.7752	10.9854	16.7459	19.9337	13.4799	12.0082	22.7862	10.0313	14.838
	11.798	15.2223	8.00086	28.2655	19.9356	7.34662	31.4193	23.4141	15.4398	13.2994	19.0057	10.6018	12.4084	12.4053	23.9893	19.3218	14.7006	12.4208	32.4872	10.7037	10.4682	13.0276	10.4996	9.55647	20.7556	9.12202	24.0668	16.8441	15.3826	7.0676	12.1968	21.8737	17.4697	12.1999	10.9549	17.0934	18.1325	10.5695	15.5061	11.7625	10.4464	10.5952	16.2798	19.2559	12.9031	11.4781	21.9731	9.39141	14.1139
	11.9596	14.5021	7.68319	27.3859	19.4407	6.88604	31.7673	22.5845	14.759	12.7197	18.1774	10.0236	11.6947	11.9393	24.335	18.5049	14.1928	11.9221	32.1138	10.1845	9.91754	12.4015	9.89352	8.95608	19.994	8.74946	23.4301	16.4692	15.2751	6.63264	11.5614	20.9744	16.699	11.472	10.2615	16.2899	17.3232	9.91394	14.7043	11.0755	10.1092	10.1959	15.799	18.5559	12.3124	10.9397	21.1166	8.75757	13.3808
	12.1212	13.774	7.36005	26.4563	18.9247	6.43245	32.1686	21.7289	14.0664	12.1343	17.3222	9.44351	10.9819	11.4648	24.7348	17.6574	13.6698	11.413	31.7008	9.66401	9.36601	11.7717	9.29346	8.35835	19.2096	8.3717	22.7633	16.0826	15.1761	6.20276	10.9232	20.0465	15.9098	10.7468	9.57589	15.4721	16.5024	9.26139	13.8977	10.3857	9.76426	9.78937	15.3053	17.8385	11.7123	10.3969	20.2259	8.13657	12.6459
	12.2828	13.0443	7.03303	25.4857	18.389	5.98939	32.6286	20.854	13.3681	11.5471	16.4494	8.86689	10.277	10.984	25.1949	16.7876	13.1342	10.8969	31.2485	9.14571	8.81798	11.143	8.70411	7.76991	18.4082	7.99079	22.0711	15.6845	15.0853	5.7814	10.2874	19.1004	15.1098	10.0319	8.90479	14.6478	15.6775	8.61865	13.0942	9.70085	9.4129	9.37755	14.8004	17.1084	11.1078	9.85348	19.3081	7.53401	11.9154
	12.4444	12.319	6.70393	24.4816	17.8356	5.55996	33.1515	19.9668	12.6693	10.9619	15.5677	8.29866	9.58648	10.4998	25.7203	15.9052	12.5892	10.377	30.7568	8.6331	8.27764	10.52	8.12965	7.1965	17.5963	7.60892	21.3563	15.2756	15.002	5.37167	9.65963	18.1441	14.3066	9.33389	8.25404	13.8251	14.8551	7.99214	12.3008	9.02809	9.05648	8.96265	14.2863	16.3706	10.5036	9.31337	18.3737	6.95452	11.1955
	12.6061	11.6034	6.37465	23.4544	17.2664	5.14677	33.7422	19.0741	11.9755	10.3825	14.6863	7.74328	8.9161	10.0148	26.3172	15.0195	12.0378	9.85667	30.2271	8.12948	7.74881	9.90701	7.57368	6.64324	16.7799	7.22835	20.6232	14.8567	14.9252	4.97622	9.04446	17.1875	13.5071	8.65859	7.62861	13.0114	14.0414	7.38719	11.5241	8.37381	8.69658	8.54702	13.7655	15.6299	9.90431	8.78019	17.4316	6.40185	10.4915
	12.7677	10.9027	6.04715	22.4122	16.6841	4.75197	34.4044	18.1822	11.2914	9.81239	13.8137	7.20461	8.27023	9.532	26.9913	14.1389	11.4835	9.33938	29.6607	7.63785	7.23488	9.30783	7.03916	6.1138	15.9649	6.85138	19.8761	14.4287	14.8541	4.59729	8.44609	16.2386	12.7182	8.01033	7.032	12.2133	13.2421	6.80804	10.7694	7.74298	8.33497	8.13306	13.2403	14.8913	9.31419	8.25738	16.4908	5.87842	9.80784
	12.9293	10.221	5.72342	21.3646	16.0914	4.37714	35.142	17.2972	10.6216	9.25478	12.9572	6.68589	7.65262	9.0541	27.748	13.2717	10.9298	8.82838	29.06	7.16086	6.73877	8.72586	6.52842	5.61132	15.1569	6.48021	19.1193	13.993	14.7875	4.2366	7.86809	15.3049	11.9453	7.39274	6.46703	11.4363	12.462	6.25776	10.0414	7.13992	7.9735	7.72315	12.7135	14.1591	8.73717	7.74802	15.5595	5.38605	9.14839
	13.0909	9.56196	5.40534	20.32	15.4912	4.02339	35.9577	16.4245	9.96998	8.71254	12.123	6.18969	7.06574	8.58378	28.5926	12.4246	10.38	8.32676	28.4274	6.70077	6.26284	8.16397	6.04317	5.13769	14.3607	6.11693	18.3574	13.5512	14.7243	3.89541	7.31333	14.393	11.1936	6.80815	5.93526	10.6852	11.7053	5.73866	9.34341	6.56755	7.61409	7.31961	12.1877	13.4377	8.17668	7.2548	14.6449	4.92551	8.51613
	13.2525	8.92856	5.09471	19.2859	14.8866	3.69138	36.8536	15.5688	9.33977	8.18814	11.3168	5.71796	6.51136	8.12351	29.5294	11.6035	9.83734	7.83735	27.7662	6.25943	5.80897	7.62449	5.58455	4.69403	13.581	5.76342	17.5946	13.1051	14.6631	3.57453	6.78402	13.5082	10.4672	6.25798	5.43751	9.96358	10.9754	5.2518	8.6781	6.02784	7.25862	6.92458	11.6656	12.7308	7.63565	6.77998	13.7532	4.49693	7.91331
	13.4141	8.32302	4.79314	18.2694	14.2808	3.38132	37.8307	14.7344	8.73371	7.68358	10.5424	5.27204	5.99043	7.67551	30.5629	10.8133	9.30491	7.36263	27.0798	5.83825	5.37847	7.10922	5.15318	4.2808	12.8216	5.42135	16.8352	12.6564	14.6029	3.27435	6.28175	12.6551	9.76935	5.74299	4.97396	9.27421	10.275	4.79779	8.04722	5.52201	6.90893	6.54003	11.1497	12.0418	7.11646	6.32537	12.8898	4.09994	7.34146
	13.5758	7.74696	4.50202	17.2762	13.6771	3.09311	38.8888	13.9246	8.15388	7.20046	9.80308	4.85268	5.5032	7.24169	31.695	10.0571	8.78545	6.9047	26.3718	5.43825	4.97219	6.61944	4.7492	3.89776	12.0859	5.09213	16.0833	12.2072	14.5426	2.99489	5.80753	11.8369	9.1026	5.26303	4.54405	8.61901	9.60589	4.37641	7.45177	5.05027	6.56674	6.16766	10.6425	11.3736	6.62094	5.89233	12.0585	3.73363	6.8015
	13.7374	7.2014	4.22253	16.3112	13.0784	2.82631	40.0267	13.1425	7.60179	6.73994	9.10102	4.46016	5.04939	6.82368	32.9289	9.33784	8.28138	6.46528	25.646	5.06006	4.59053	6.15596	4.37238	3.54423	11.3765	4.77688	15.3424	11.7596	14.4811	2.73588	5.36182	11.056	8.46868	4.81758	4.14687	7.99909	8.96958	3.98694	6.8921	4.61239	6.23358	5.80894	10.1461	10.7285	6.1504	5.48178	11.2627	3.39681	6.29379
	13.899	6.68685	3.9556	15.3786	12.4877	2.58026	41.2418	12.3901	7.07843	6.30279	8.4374	4.09435	4.62828	6.42276	34.2638	8.65709	7.79474	6.04569	24.9062	4.70395	4.23352	5.71915	4.02214	3.21917	10.6955	4.47647	14.616	11.3154	14.4178	2.49678	4.94466	10.3141	7.86865	4.40562	3.78114	7.41491	8.36677	3.6283	6.36804	4.20756	5.91085	5.46501	9.66256	10.1085	5.70567	5.09426	10.5045	3.08804	5.8182
	14.0606	6.20334	3.70194	14.4809	11.9078	2.35414	42.5303	11.6692	6.58429	5.88942	7.81279	3.75474	4.23878	6.03992	35.6998	8.01556	7.32719	5.64686	24.1562	4.3699	3.90084	5.30899	3.69767	2.92124	10.0444	4.19151	13.9069	10.8768	14.3519	2.27687	4.55568	9.61184	7.30298	4.0258	3.44534	6.86638	7.79773	3.29911	5.87897	3.83456	5.59972	5.13679	9.19355	9.51498	5.28711	4.72994	9.7852	2.80575	5.37422
	14.2222	5.75054	3.462	13.6209	11.3411	2.14696	43.8872	10.9809	6.11946	5.49992	7.22706	3.44056	3.87957	5.67584	37.2344	7.41344	6.88	5.26938	23.3997	4.05765	3.59191	4.92518	3.39794	2.64896	9.42431	3.92237	13.2178	10.4455	14.2832	2.07527	4.19421	8.94951	6.77165	3.67656	3.13778	6.35294	7.26229	2.99777	5.4239	3.49195	5.30115	4.8249	8.7405	8.94889	4.89474	4.3887	9.10551	2.54825	4.96102
	14.3838	5.32778	3.23606	12.7998	10.7897	1.95767	45.3062	10.3259	5.68364	5.13412	6.67957	3.15081	3.54915	5.33091	38.8635	6.85024	6.4541	4.9135	22.6402	3.7667	3.30595	4.56713	3.1218	2.40072	8.83571	3.66919	12.5506	10.0232	14.2116	1.89102	3.85933	8.32677	6.27422	3.35621	2.85671	5.87366	6.75993	2.72259	5.00159	3.17807	5.0159	4.52973	8.30458	8.4108	4.5282	4.07016	8.46541	2.31384	4.57753
	14.5455	4.93416	3.0242	12.0184	10.2554	1.78517	46.7803	9.70428	5.27628	4.79159	6.1693	2.88435	3.24589	5.00531	40.5819	6.32506	6.05004	4.5792	21.8809	3.49642	3.04201	4.23404	2.86799	2.17486	8.27878	3.43194	11.9072	9.61154	14.1371	1.72307	3.54994	7.74285	5.80988	3.06294	2.60032	5.42735	6.28984	2.47181	4.61061	2.89116	4.74454	4.25146	7.88667	7.90094	4.18692	3.77374	7.86441	2.10081	4.22248
	14.7071	4.56858	2.82636	11.2772	9.73985	1.62834	48.3016	9.11601	4.89654	4.47177	5.69488	2.63993	2.96812	4.69899	42.3825	5.83661	5.66812	4.26623	21.1249	3.24601	2.79903	3.92497	2.63522	1.96973	7.7533	3.21044	11.2889	9.21178	14.0602	1.57039	3.26481	7.19665	5.37758	2.79496	2.36682	5.01257	5.85097	2.24367	4.24939	2.6294	4.48745	3.99009	7.48745	7.41922	3.87008	3.49868	7.30161	1.90751	3.89449
	14.8687	4.22979	2.64232	10.5757	9.24416	1.48608	49.8614	8.56065	4.54344	4.17391	5.25474	2.41623	2.71413	4.41173	44.2567	5.38339	5.30832	3.97415	20.3749	3.01464	2.57588	3.63887	2.42215	1.78369	7.2588	3.00436	10.6965	8.82512	13.9814	1.43189	3.00262	6.68684	4.97606	2.55044	2.15446	4.62779	5.44213	2.03641	3.91627	2.39099	4.24485	3.74543	7.10733	6.96527	3.57672	3.24413	6.7758	1.73234	3.5921
	15.0303	3.91647	2.47177	9.91349	8.76924	1.35729	51.4506	8.03749	4.21586	3.89717	4.84717	2.21194	2.48225	4.14316	46.1947	4.96369	4.97042	3.70234	19.6334	2.80136	2.37141	3.3746	2.22746	1.61517	6.79453	2.81328	10.1307	8.45257	13.9017	1.30655	2.76202	6.21188	4.60391	2.32764	1.96155	4.27134	5.06198	1.84836	3.60957	2.17414	4.01682	3.51719	6.74655	6.53855	3.30577	3.00914	6.28553	1.57378	3.3138
	15.1919	3.62722	2.31428	9.28962	8.31571	1.2409	53.0601	7.54567	3.91257	3.64065	4.47033	2.02571	2.27084	3.89279	48.1855	4.57569	4.65403	3.45009	18.9024	2.6052	2.18443	3.13098	2.04987	1.46267	6.35958	2.63666	9.59181	8.09491	13.822	1.19334	2.54163	5.77011	4.25962	2.12485	1.78647	3.94154	4.7091	1.6779	3.32759	1.97712	3.80328	3.30494	6.40515	6.1383	3.05606	2.7927	5.82917	1.43038	3.05807
	15.3535	3.36064	2.1693	8.70292	7.88394	1.13589	54.6804	7.08412	3.63229	3.40336	4.12237	1.85624	2.07831	3.66002	50.2165	4.2175	4.35858	3.21659	18.1838	2.42516	2.01377	2.9068	1.8881	1.32477	5.95289	2.47388	9.07981	7.75279	13.7436	1.09126	2.34009	5.35978	3.94164	1.94044	1.62771	3.63666	4.38204	1.52351	3.06866	1.79828	3.60402	3.10816	6.08304	5.76366	2.82642	2.59378	5.40499	1.30079	2.82342
	15.5152	3.11531	2.03614	8.15203	7.47408	1.04121	56.3024	6.65169	3.37373	3.18427	3.8014	1.70227	1.90314	3.44416	52.2751	3.88723	4.08339	3.00097	17.4792	2.26018	1.85826	2.70086	1.7409	1.20011	5.57329	2.32415	8.59453	7.42669	13.6677	0.99932	2.15607	4.97913	3.6484	1.77286	1.48381	3.355	4.07932	1.38372	2.83114	1.63605	3.41868	2.92619	5.77998	5.41365	2.61562	2.41131	5.0112	1.18371	2.60837
[truncated: 53 more columns]

[truncated: 63 more sheets: Figure 4d, Figure 4e, Figure 4f, Figure 4g, Figure 4h, Figure 5b-d, Figure 6d, Figure 6e, Figure 6f, Figure 6g, Figure 6h, Figure 6i, Figure 7a, Figure 7b, Figure 7c, Figure 7d, Figure 7e, Figure 7f, Figure 7g, Figure 7h …]
